# Supplementary material for: Molecular mechanisms of drought resistance using genome-wide association mapping in maize (Zea mays L.)
Source: BMC Plant Biol. 2023 Oct 6;23:468. doi: 10.1186/s12870-023-04489-0 (PMC10557160; doi:10.1186/s12870-023-04489-0)
Supplement: Supplementary file 4 — Additional file 4: Table S1. List of 201 inbred lines. [file 12870_2023_4489_MOESM4_ESM.xlsx]

## Sheet: Sheet1
Table S1 List of 201 inbred lines
Number	Material name	Institution name	Pedigree	Subpopulation (Divided by genotype)
1	ly8112	Crop Institute of Gansu Academy of Agricultural Sciences	SS	G1
2	zheng58	Northwest A&F University	SS	G1
3	KH980	Inner Mongolia Kehe seed technology Co., LTD	Similar SS	G1
4	WK858	Crop Institute of Gansu Academy of Agricultural Sciences	SS	G1
5	DH814-3-1	Gansu Jinyuan seed industry Co., LTD	SS╳SS	G1
6	wu9086	Crop Institute of Gansu Academy of Agricultural Sciences	SS	G1
7	W108	Yangling agricultural high-tech development Co., LTD	SS	G1
8	YCZ1995	Crop Research Institute, Ningxia Academy of Agriculture and Forestry Sciences	Similar SS	G1
9	DH564-15	Gansu Jinyuan seed industry Co., LTD	SS╳American hybrid	G1
10	LYA81	Shanxi Luyu Seed Industry Co., Ltd	Similar SS	G1
11	DH574-2	Gansu Jinyuan seed industry Co., LTD	SS╳Exogenous hybrids	G1
12	DH259	Gansu Jinyuan seed industry Co., LTD	SS╳American hybrid	G1
13	DH567-1	Gansu Jinyuan seed industry Co., LTD	SS╳SS	G1
14	DH509-9	Gansu Jinyuan seed industry Co., LTD	Similar NSS	G2
15	DH679-10	Gansu Jinyuan seed industry Co., LTD	NSS	G2
16	K10-140	Maize Institute of Shanxi Academy of Agricultural Sciences	Similar NSS	G2
17	DK517M	Northwest A&F University	SS	G2
18	NW/H537	Crop Research Institute, Ningxia Academy of Agriculture and Forestry Sciences	SS	G2
19	LH149	Institute of Grain Crops, Xinjiang Academy of Agricultural Sciences	SS	G2
20	C50	Chinese Crop Germplasm Resources Center	SS	G2
21	ICI441	Chinese Crop Germplasm Resources Center	BEAD X P3377	G2
22	C141	Chinese Crop Germplasm Resources Center	SS	G2
23	1475	Crop Institute of Gansu Academy of Agricultural Sciences	NSS	G2
24	DH498-3	Gansu Jinyuan seed industry Co., LTD	Exogenous hybrids	G2
25	18KA14	Crop Institute of Gansu Academy of Agricultural Sciences	Similar NSS	G2
26	H477	Dryland Research Center, Shanxi Academy of Agricultural Sciences	Similar NSS	G2
27	DH493-40	Gansu Jinyuan seed industry Co., LTD	Exogenous hybrids	G2
28	DH493-16	Gansu Jinyuan seed industry Co., LTD	Exogenous hybrids	G2
29	DA1810	Shanxi Dafeng Seed Industry Co., Ltd	SS	G2
30	JH089	Jiushenghe Seed Industry Co., Ltd	NSS	G2
31	WA07	Maize Institute of Shanxi Academy of Agricultural Sciences	Unclear	G2
32	DH060-8	Gansu Jinyuan seed industry Co., LTD	Dekalb hybrid	G2
33	W120	Yangling agricultural high-tech development Co., LTD	Lancaster	G2
34	KA064	Northwest A&F University	Similar SS	G2
35	DH133-1	Gansu Jinyuan seed industry Co., LTD	NSS	G3
36	zong31	Crop Institute of Gansu Academy of Agricultural Sciences	BSSS	G3
37	C93	Chinese Crop Germplasm Resources Center	Similar NSS	G3
38	W5387	Maize Institute of Shanxi Academy of Agricultural Sciences	Similar NSS	G3
39	K10-96	Maize Institute of Shanxi Academy of Agricultural Sciences	Similar NSS	G3
40	PHR47	Chinese Crop Germplasm Resources Center	NSS	G3
41	KB102	Northwest A&F University	NSS	G3
42	C113	Chinese Crop Germplasm Resources Center	NSS	G3
43	C39	Chinese Crop Germplasm Resources Center	NSS	G3
44	DK517F	Northwest A&F University	NSS	G3
45	JH49	Jiushenghe Seed Industry Co., Ltd	NSS	G3
46	PHJ89	Chinese Crop Germplasm Resources Center	Similar NSS	G3
47	DHJ026-12	Gansu Jinyuan seed industry Co., LTD	Similar SS	G3
48	xz3113	Institute of Grain Crops, Xinjiang Academy of Agricultural Sciences	SS	G3
49	zi330	Crop Institute of Gansu Academy of Agricultural Sciences	Lancaster	G3
50	Mo17	Crop Institute of Gansu Academy of Agricultural Sciences	Lancaster	G3
51	09B-6-2	Gansu Jinyuan seed industry Co., LTD	NSS	G3
52	PHM49	Chinese Crop Germplasm Resources Center	NSS	G3
53	C102	Chinese Crop Germplasm Resources Center	Similar NSS	G3
54	445	Gansu Agricultural University	Similar NSS	G3
55	F7201	Crop Institute of Gansu Academy of Agricultural Sciences	Similar NSS	G3
56	KB207	Northwest A&F University	Similar NSS	G3
57	DHB10Z5	Gansu Dunhuang Seed Industry Group Co., LTD	Similar NSS	G3
58	xz6106	Institute of Grain Crops, Xinjiang Academy of Agricultural Sciences	SS	G3
59	KB182	Northwest A&F University	Similar NSS	G3
60	PL101	Gansu Agricultural University	Similar NSS	G3
61	KB089	Northwest A&F University	Similar NSS	G3
62	JH14251	Jiushenghe Seed Industry Co., Ltd	SS	G3
63	DH103-3	Gansu Jinyuan seed industry Co., LTD	NSS	G3
64	xz6812	Institute of Grain Crops, Xinjiang Academy of Agricultural Sciences	Similar SS	G3
65	KB106	Northwest A&F University	Similar NSS	G3
66	WB10	Maize Institute of Shanxi Academy of Agricultural Sciences	Similar NSS	G3
67	K6	Gansu Dunhuang Seed Industry Group Co., LTD	Similar NSS	G3
68	DH469-4	Gansu Jinyuan seed industry Co., LTD	NSS	G3
69	DH448-5	Gansu Jinyuan seed industry Co., LTD	SS╳Early germplasm	G3
70	RP06	Maize Institute of Shanxi Academy of Agricultural Sciences	Similar NSS	G4
71	DH775-13	Gansu Jinyuan seed industry Co., LTD	Reid╳SS	G4
72	DH604-17	Gansu Jinyuan seed industry Co., LTD	NSS	G4
73	35S	Gansu Dunhuang Seed Industry Group Co., LTD	Similar NSS	G4
74	F124	Shanxi Dafeng Seed Industry Co., Ltd	Similar SS	G4
75	YCZ1862	Crop Research Institute, Ningxia Academy of Agriculture and Forestry Sciences	NSS	G4
76	XF68F	Crop Research Institute, Ningxia Academy of Agriculture and Forestry Sciences	Similar SS	G4
77	W73	Yangling agricultural high-tech development Co., LTD	Similar SS	G4
78	LYB92	Shanxi Luyu Seed Industry Co., Ltd	Similar SS	G4
79	KB081	Northwest A&F University	Similar NSS	G4
80	F118	Shanxi Dafeng Seed Industry Co., Ltd	Similar SS	G4
81	LYA52	Shanxi Luyu Seed Industry Co., Ltd	Similar SS	G4
82	PH4CV	Chinese Crop Germplasm Resources Center	SS	G4
83	DH129-3	Gansu Jinyuan seed industry Co., LTD	RV4C╳NSS	G4
84	KA203	Northwest A&F University	SS	G4
85	W74	Yangling agricultural high-tech development Co., LTD	P4 modified	G4
86	xz7523	Institute of Grain Crops, Xinjiang Academy of Agricultural Sciences	NSS-LAN	G4
87	KA105	Northwest A&F University	SS	G4
88	L61F	Shanxi Qiangsheng Seed Industry Co., Ltd	Similar NSS	G4
89	JingMT028	Xinjiang Huaxi seed industry Co., LTD	NSS	G4
90	Xz6177	Institute of Grain Crops, Xinjiang Academy of Agricultural Sciences	Similar SS	G4
91	Jing17	Maize Research Center, Beijing Academy of Agriculture and Forestry Sciences	NSSS	G4
92	LYB29	Shanxi Luyu Seed Industry Co., Ltd	Similar SS	G4
93	DH169-3	Gansu Jinyuan seed industry Co., LTD	NSS	G4
94	DH165-4	Gansu Jinyuan seed industry Co., LTD	Similar NSS	G4
95	KA115	Northwest A&F University	SS	G4
96	Xz6453	Institute of Grain Crops, Xinjiang Academy of Agricultural Sciences	SS	G4
97	W15A	Yangling agricultural high-tech development Co., LTD	SS	G4
98	DHJ030-11	Gansu Jinyuan seed industry Co., LTD	Exogenous hybrids	G5
99	DH244-4	Gansu Jinyuan seed industry Co., LTD	SS╳RC6W	G5
100	PHW52	Chinese Crop Germplasm Resources Center	SS	G5
101	LYA49	Shanxi Luyu Seed Industry Co., Ltd	Unclear	G5
102	Xz618	Institute of Grain Crops, Xinjiang Academy of Agricultural Sciences	SS	G5
103	LM1607	Crop Institute of Gansu Academy of Agricultural Sciences	SS	G5
104	Xz5426	Institute of Grain Crops, Xinjiang Academy of Agricultural Sciences	SS	G5
105	XP3M	Shanxi Qiangsheng Seed Industry Co., Ltd	Similar SS	G5
106	DH164-22	Gansu Jinyuan seed industry Co., LTD	NSS╳Early germplasm	G5
107	KA103	Northwest A&F University	Similar SS	G5
108	PHPR5	Chinese Crop Germplasm Resources Center	Similar SS	G5
109	JL133	Jiushenghe Seed Industry Co., Ltd	SS	G5
110	H901	Dryland Research Center, Shanxi Academy of Agricultural Sciences	Unclear	G5
111	YN3M	Shanxi Qiangsheng Seed Industry Co., Ltd	Similar SS	G5
112	HS200	Shanxi Dafeng Seed Industry Co., Ltd	Similar SS	G5
113	DH218-9	Gansu Jinyuan seed industry Co., LTD	SS╳RC6W	G5
114	PH6WC	Chinese Crop Germplasm Resources Center	NSS	G5
115	DH230-2	Gansu Jinyuan seed industry Co., LTD	SS╳RC6W	G5
116	D201	Dryland Research Center, Shanxi Academy of Agricultural Sciences	Similar NSS	G5
117	jing045	Xinjiang Huaxi seed industry Co., LTD	BSSS	G5
118	91227	Northwest A&F University	Similar SS	G5
119	LM1305	Crop Institute of Gansu Academy of Agricultural Sciences	SS	G5
120	ChangS25	Shanxi Dafeng Seed Industry Co., Ltd	Similar NSS	G5
121	PHP85	Chinese Crop Germplasm Resources Center	Similar NSS	G5
122	F141	Shanxi Dafeng Seed Industry Co., Ltd	Similar NSS	G5
123	Jing1472	Maize Research Center, Beijing Academy of Agriculture and Forestry Sciences	BSSS	G5
124	1601	Crop Institute of Gansu Academy of Agricultural Sciences	SS	G5
125	KH11-26	Inner Mongolia Kehe seed technology Co., LTD	Similar SS	G5
126	328M	Gansu Dunhuang Seed Industry Group Co., LTD	Similar SS	G5
127	KH128	Inner Mongolia Kehe seed technology Co., LTD	Unclear	G5
128	W72	Yangling agricultural high-tech development Co., LTD	P6 Modified	G5
129	ly8406	Crop Institute of Gansu Academy of Agricultural Sciences	SS	G5
130	KB020	Northwest A&F University	Similar NSS	G5
131	xz6845	Institute of Grain Crops, Xinjiang Academy of Agricultural Sciences	SS	G5
132	DH582-4	Gansu Jinyuan seed industry Co., LTD	Exogenous hybrids	G5
133	DH068-1	Gansu Jinyuan seed industry Co., LTD	SS	G5
134	KA327	Northwest A&F University	Similar SS	G5
135	W88	Yangling agricultural high-tech development Co., LTD	P6 Modified	G5
136	DHFKM9	Gansu Dunhuang Seed Industry Group Co., LTD	Similar NSS	G5
137	M1608	Crop Institute of Gansu Academy of Agricultural Sciences	Similar NSS	G5
138	M2902	Crop Institute of Gansu Academy of Agricultural Sciences	Similar NSS	G5
139	Xz6423	Institute of Grain Crops, Xinjiang Academy of Agricultural Sciences	SS	G5
140	W75	Yangling agricultural high-tech development Co., LTD	P6 Modified	G5
141	W101	Yangling agricultural high-tech development Co., LTD	P6 Modified	G5
142	DH783-11	Gansu Jinyuan seed industry Co., LTD	Reid╳Early germplasm	G5
143	KH1126	Inner Mongolia Kehe seed technology Co., LTD	Similar NSS	G5
144	DH3805	Gansu Dunhuang Seed Industry Group Co., LTD	Similar NSS	G5
145	DH164-13	Gansu Jinyuan seed industry Co., LTD	SS╳Early germplasm	G5
146	H159	Dryland Research Center, Shanxi Academy of Agricultural Sciences	18T-F21	G5
147	M1801	Crop Institute of Gansu Academy of Agricultural Sciences	Similar NSS	G5
148	D121	Dryland Research Center, Shanxi Academy of Agricultural Sciences	Similar SS	G5
149	KY1M9	Crop Institute of Gansu Academy of Agricultural Sciences	Unclear	G5
150	W1902	Maize Institute of Shanxi Academy of Agricultural Sciences	Unclear	G5
151	W112	Yangling agricultural high-tech development Co., LTD	P4 modified	G5
152	1503M	Dryland Research Center, Shanxi Academy of Agricultural Sciences	Unclear	G5
153	Xz5172	Institute of Grain Crops, Xinjiang Academy of Agricultural Sciences	SS	G5
154	LYA1871	Shanxi Luyu Seed Industry Co., Ltd	Similar SS	G5
155	DH527-6	Gansu Jinyuan seed industry Co., LTD	Exogenous hybrids	G5
156	798-1	Crop Institute of Gansu Academy of Agricultural Sciences	Similar SS	G6
157	CHANG7-2-1g	Dryland Research Center, Shanxi Academy of Agricultural Sciences	Similar SS	G6
158	JL230	Jiushenghe Seed Industry Co., Ltd	SS	G6
159	L314SL	Institute of Grain Crops, Xinjiang Academy of Agricultural Sciences	NSS	G6
160	Y06088	Jiushenghe Seed Industry Co., Ltd	SS×Tropical germplasm	G6
161	K12	Crop Institute of Gansu Academy of Agricultural Sciences	SS	G6
162	JSHj94	Jiushenghe Seed Industry Co., Ltd	SS	G6
163	W458	Yangling agricultural high-tech development Co., LTD	SS	G6
164	DH038-1-2	Gansu Jinyuan seed industry Co., LTD	Similar NSS	G6
165	FH1819	Shanxi Dafeng Seed Industry Co., Ltd	Similar NSS	G6
166	DH511-5	Gansu Jinyuan seed industry Co., LTD	Dekalb hybrid	G6
167	H305	Dryland Research Center, Shanxi Academy of Agricultural Sciences	Similar NSS	G6
168	F3105	Crop Institute of Gansu Academy of Agricultural Sciences	Unclear	G6
169	Jing183	Maize Research Center, Beijing Academy of Agriculture and Forestry Sciences	NSSS	G7
170	LF1011	Crop Institute of Gansu Academy of Agricultural Sciences	NSS	G7
171	Y3011	Jiushenghe Seed Industry Co., Ltd	SS×Tropical germplasm	G7
172	8701	Crop Institute of Gansu Academy of Agricultural Sciences	Similar NSS	G7
173	SHEN137	Northwest A&F University	P group germplasm	G7
174	LYB70	Shanxi Luyu Seed Industry Co., Ltd	Similar SS	G7
175	137	Crop Institute of Gansu Academy of Agricultural Sciences	P group germplasm	G7
176	W1901	Maize Institute of Shanxi Academy of Agricultural Sciences	Similar SS	G7
177	641	Gansu Agricultural University	Similar SS	G7
178	W414	Yangling agricultural high-tech development Co., LTD	P group germplasm	G7
179	LYB1831	Shanxi Luyu Seed Industry Co., Ltd	Similar SS	G7
180	P138	Gansu Agricultural University	American hybrid 78599	G7
181	DD1812	Shanxi Dafeng Seed Industry Co., Ltd	Similar SS	G7
182	W106	Yangling agricultural high-tech development Co., LTD	Similar SS	G7
183	W597	Yangling agricultural high-tech development Co., LTD	P group germplasm	G7
184	C57	Chinese Crop Germplasm Resources Center	SS	G8
185	ICI740	Chinese Crop Germplasm Resources Center	Similar SS	G8
186	PHK42	Chinese Crop Germplasm Resources Center	NSS	G8
187	11430	Institute of Grain Crops, Xinjiang Academy of Agricultural Sciences	BSSS	G8
188	C144	Chinese Crop Germplasm Resources Center	PHG42 X PHV15;NA	G8
189	ly0996	Crop Institute of Gansu Academy of Agricultural Sciences	Similar SS	G8
190	YCZ17188	Crop Research Institute, Ningxia Academy of Agriculture and Forestry Sciences	NA	G8
191	C77	Chinese Crop Germplasm Resources Center	SS	G8
192	C145	Chinese Crop Germplasm Resources Center	Similar SS	G8
193	C71	Chinese Crop Germplasm Resources Center	Similar SS	G8
194	1408	Crop Institute of Gansu Academy of Agricultural Sciences	Similar SS	G8
195	PHR32	Chinese Crop Germplasm Resources Center	Similar SS	G8
196	C40	Chinese Crop Germplasm Resources Center	Similar SS	G8
197	Chang7-2	Northwest A&F University	SS	G8
198	C78	Chinese Crop Germplasm Resources Center	SS	G8
199	IBB14	Chinese Crop Germplasm Resources Center	SS	G8
200	ICI193	Chinese Crop Germplasm Resources Center	Similar SS	G8
201	A4308	Shanxi Dafeng Seed Industry Co., Ltd	Lancaster	G8
