# Supplementary material for: Molecular mechanisms of drought resistance using genome-wide association mapping in maize (Zea mays L.)
Source: BMC Plant Biol. 2023 Oct 6;23:468. doi: 10.1186/s12870-023-04489-0 (PMC10557160; doi:10.1186/s12870-023-04489-0)
Supplement: Supplementary file 5 — Additional file 5: Table S2. Joint analysis of variance of yield under different treatment conditions. SS: sum of squares; SS(%): Percent of SS; MS: mean squares; *, and ** means significantly different for P <= 0.05, P <= 0.01. [file 12870_2023_4489_MOESM5_ESM.xlsx]

## Sheet: 表型
Table S2 Joint analysis of variance of yield under different treatment conditions
	Source of Variation	Degree of freedom	SS	Precent of SS(%)	MS	F value
2019	genotype	114	1.63157e+07	34.96	98104.8	65.108**
	location	4	6.75774e+06	14.48	2.85615e+06	1895.501**
	treatment	1	7.92448e+06	16.98	9.32499e+06	6188.582**
	location×treatment	4	1.40935e+06	3.02	352337	233.83**
	genotype×treatment	114	941565	2.02	8259.35	5.481**
	genotype×location	456	8.02946e+06	17.2	17608.5	11.686**
	genotype×location×treatment	456	2.62276e+06	5.62	5751.66	3.817**
	error	1150	1.73283e+06	3.71	1506.81
	total	2300	4.66695e+07
2020	genotype	179	2.12115e+07	41.34	118500	366.56**
	location	4	2.60348e+06	15.07	650871	2013.36**
	treatment	1	9.01489e+06	17.57	9.01489e+06	27886.16**
	location×treatment	4	932781	1.82	233195	721.35**
	genotype×treatment	179	1.09577e+06	2.14	6121.61	18.93**
	genotype×location	716	1.28995e+07	25.14	18016	55.73**
	genotype×location×treatment	716	2.97149e+06	5.79	4150.12	12.83**
	error	1800	581895	1.13	323.27
	total	3600	5.13113e+07
*, ** Significant at the 0.05 and 0.01 probability levels, respectively; SS: sum of squares; SS(%): Precent of SS; MS: mean squares.
