# Supplementary material for: Molecular mechanisms of drought resistance using genome-wide association mapping in maize (Zea mays L.)
Source: BMC Plant Biol. 2023 Oct 6;23:468. doi: 10.1186/s12870-023-04489-0 (PMC10557160; doi:10.1186/s12870-023-04489-0)
Supplement: Supplementary file 6 — Additional file 6: Table S3. Phenotypic interpretation rate of significant SNP loci in different traits. WW: well-watered, DS: drought stress; DRI: drought resistance index; Percentage (%) : estimated by the ratio of the number of superior alleles for each stable loci within different group with the number of all inbred lines; The red-marked SNP is co-located with 201DRI and 2020DRI; The blue-marked SNP is co-located with 201DS and 2020DS; The purple-marked SNP is co-located with 201DS and 2019DS; The green-marked SNP is co-located with all traits. [file 12870_2023_4489_MOESM6_ESM.xlsx]

## Sheet: Sheet1
Table S3 Phenotypic interpretation rate of significant SNP loci in different traits
Trait	SNP	Chromosome	Position	P.value	maf	PVE
2019DRI	Affx-92987023	1	266112136	1.42e-05	0.29386	2.19807
2019DRI	Affx-92994854	1	266111259	1.96e-05	0.27193	6.1439
2019DRI	Affx-291418464	1	269708048	0.000128475	0.355263	1.08486
2019DRI	Affx-291380961	1	266387488	0.000210409	0.307018	0.352183
2019DRI	Affx-291395307	1	270572419	0.0002211	0.460526	2.50463
2019DRI	Affx-291420667	2	56448250	3.8e-05	0.280702	2.00176
2019DRI	Affx-291377198	2	52443092	0.000303691	0.0964912	0.420359
2019DRI	Affx-291413957	3	214553738	4.49e-05	0.175439	0.50506
2019DRI	Affx-88987667	4	224366961	0.000329032	0.442982	0.816515
2019DRI	Affx-291421562	5	164809159	4.26e-05	0.22807	8.02715
2019DRI	Affx-291423273	5	38235348	4.75e-05	0.127193	3.21975
2019DRI	Affx-291411827	5	65237537	0.000135658	0.109649	2.18343
2019DRI	Affx-159071589	5	65981302	0.000144512	0.122807	0.0389184
2019DRI	Affx-291438415	5	164810587	0.000227649	0.210526	0.319279
2019DRI	Affx-291433331	5	157593088	0.000307584	0.157895	0.0381559
2019DRI	Affx-291443118	6	85961061	9.13e-05	0.346491	1.22647
2019DRI	Affx-159026868	7	133108814	0.000233843	0.5	2.19061
2019DRI	Affx-291424956	8	106398090	0.000332876	0.447368	3.52949
2019DRI	Affx-291424608	10	8358145	0.000123816	0.258772	2.37716
2020DRI	Affx-291431276	1	148554946	0.000107693	0.286111	0.377395
2020DRI	Affx-158967521	2	192314231	0.000306828	0.397222	15.8592
2020DRI	Affx-159033091	2	16244527	7.35e-05	0.244444	22.1869
2020DRI	Affx-291395613	2	15255521	0.000279763	0.327778	11.3296
2020DRI	Affx-291423895	2	13803389	0.000140276	0.391667	11.4629
2020DRI	Affx-291432872	2	24343395	0.000177372	0.419444	10.9871
2020DRI	Affx-291426183	3	206590683	0.000304599	0.469444	0.164327
2020DRI	Affx-291424833	4	182813615	0.000276218	0.305556	3.77313
2020DRI	Affx-291385769	5	61091299	0.000287385	0.258333	13.705
2020DRI	Affx-291427365	6	5163713	0.000191519	0.269444	14.1004
2020DRI	Affx-291414708	7	167539198	0.000125302	0.497222	21.9208
2020DRI	Affx-291427698	7	167385104	0.000214522	0.491667	21.5376
2020DRI	Affx-291389086	8	158725680	0.000181365	0.355556	10.096
2020DRI	Affx-291385908	9	118551197	0.000131306	0.497222	0.791623
2020DRI	Affx-291428790	9	120035179	0.000329303	0.269444	1.20251
2020DRI	Affx-93144141	9	90399820	0.00031187	0.383333	0.294437
201DRI	Affx-158995746	1	263494314	9.77e-05	0.4725	0.872564
201DRI	Affx-291389747	1	264234767	0.000246718	0.2325	5.06728
201DRI	Affx-291405703	1	107434645	0.000285101	0.45	3.11548
201DRI	Affx-291412019	1	254683703	0.000117086	0.3875	0.445085
201DRI	Affx-291414698	1	292212033	0.000229995	0.1475	0.147724
201DRI	Affx-291416198	1	254681622	0.000324211	0.3375	0.430924
201DRI	Affx-291421367	1	263705552	0.000107344	0.2125	1.74208
201DRI	Affx-291429942	1	94088720	0.00034498	0.2775	1.15781
201DRI	Affx-291430682	1	263494438	4.15e-05	0.4925	0.544923
201DRI	Affx-291431276	1	148554946	2.5e-05	0.2825	0.264561
201DRI	Affx-159033091	2	16244527	0.000278849	0.26	1.04188
201DRI	Affx-291412215	2	24331962	6.36e-05	0.285	2.26729
201DRI	Affx-291415662	4	142539730	0.000136487	0.235	0.112406
201DRI	Affx-123592407	5	6932360	0.000130748	0.44	0.0922911
201DRI	Affx-291419183	5	166555845	0.000117019	0.39	0.101067
201DRI	Affx-291433378	5	214757234	0.000290607	0.4175	0.354799
201DRI	Affx-291442499	5	6679228	0.000252723	0.41	0.242857
201DRI	Affx-291399008	7	172865984	9.13e-05	0.1375	0.169592
201DRI	Affx-291422152	9	149935076	0.000237758	0.37	0.440904
2019DS	Affx-92994854	1	266111259	0.000122165	0.269565	0.177069
2019DS	Affx-92987023	1	266112136	0.000171311	0.291304	3.99013
2019DS	Affx-88980407	2	26372844	0.000225324	0.395652	1.62966
2019DS	Affx-291377198	2	52443092	0.000271167	0.0956522	1.87168
2019DS	Affx-291420667	2	56448250	0.000148362	0.278261	1.87592
2019DS	Affx-88984415	3	169261671	0.000349071	0.2	4.65094
2019DS	Affx-291423273	5	38235348	0.000238984	0.126087	0.52956
2019DS	Affx-159071589	5	65981302	0.000344501	0.121739	2.8431
2019DS	Affx-291407196	5	112036940	0.000122137	0.482609	0.52962
2019DS	Affx-291440483	6	85576056	0.000253767	0.208696	0.803973
2019DS	Affx-291443118	6	85961061	6.09247e-05	0.343478	3.04114
2019DS	Affx-291424956	8	106398090	0.000279255	0.452174	1.32584
2020DS	Affx-88979175	1	264931641	8.33e-05	0.4	11.1525
2020DS	Affx-291405703	1	107434645	9.94e-05	0.433333	20.2226
2020DS	Affx-291431276	1	148554946	0.00012179	0.286111	0.280419
2020DS	Affx-291377201	1	179670107	0.00027498	0.261111	16.1916
2020DS	Affx-291432185	1	158813460	0.000317225	0.488889	15.0823
2020DS	Affx-291441780	1	220903954	0.000335375	0.433333	9.50331
2020DS	Affx-291376326	1	265975746	0.000349574	0.222222	5.92029
2020DS	Affx-291423895	2	13803389	6.28e-05	0.391667	15.0026
2020DS	Affx-291427547	5	67537176	4.26e-05	0.147222	16.9814
2020DS	Affx-291391165	5	63650978	0.000310957	0.152778	14.2271
2020DS	Affx-291389086	8	158725680	9.04e-05	0.355556	12.3919
2020DS	Affx-291444080	8	151452233	0.000288169	0.477778	4.41327
2020DS	Affx-93144141	9	90399820	8.15e-05	0.383333	0.81481
2020DS	Affx-291385908	9	118551197	0.000211817	0.497222	0.592835
2020DS	Affx-291418604	9	84969282	0.000331053	0.352778	2.40686
201DS	Affx-159106464	1	158491652	0.000172845	0.495025	0.0446194
201DS	Affx-291376326	1	265975746	0.00025456	0.223881	1.05831
201DS	Affx-291380961	1	266387488	0.000137857	0.29602	0.301266
201DS	Affx-291386686	1	255208915	0.000277314	0.345771	0.143551
201DS	Affx-291388485	1	148243356	0.00032735	0.358209	0.770974
201DS	Affx-291389747	1	264234767	0.000222365	0.231343	2.09332
201DS	Affx-291405703	1	107434645	8.45e-06	0.447761	0.194284
201DS	Affx-291410636	1	264333428	0.000264301	0.191542	0.382309
201DS	Affx-291412019	1	254683703	0.000224297	0.385572	0.662859
201DS	Affx-291417470	1	109644094	9.14e-05	0.400498	0.0147943
201DS	Affx-291421367	1	263705552	7.79e-05	0.211443	1.54923
201DS	Affx-291430631	1	16800599	0.000250734	0.475124	0.191265
201DS	Affx-291430682	1	263494438	0.000202422	0.495025	3.14741
201DS	Affx-291431276	1	148554946	0.000296856	0.281095	0.041622
201DS	Affx-291431798	1	265089098	3.68e-05	0.412935	0.556867
201DS	Affx-291435219	1	263800816	0.000325286	0.432836	3.76824
201DS	Affx-88979175	1	264931641	5.85e-06	0.393035	0.384274
201DS	Affx-291389339	2	25704785	0.000123553	0.268657	1.29638
201DS	Affx-88980402	2	25928360	3.8e-05	0.256219	1.48527
201DS	Affx-88980404	2	26011926	6.05e-05	0.288557	0.678297
201DS	Affx-88980407	2	26372844	2.13e-05	0.353234	0.666653
201DS	Affx-123592407	5	6932360	0.000185734	0.437811	0.132536
201DS	Affx-291391165	5	63650978	6.33e-05	0.159204	0.665634
201DS	Affx-291435042	5	64791103	0.00025569	0.151741	1.192
201DS	Affx-291442499	5	6679228	4.19e-05	0.40796	0.0260995
201DS	Affx-291392471	8	148326345	0.000123633	0.228856	0.142114
201DS	Affx-291395973	8	151676468	0.000242244	0.283582	0.446487
201DS	Affx-291444080	8	151452233	0.000275116	0.492537	0.674776
2019WW	Affx-291433197	2	141206198	0.000278199	0.495652	3.42684
2019WW	Affx-291419306	3	169261671	0.000333203	0.2	6.00088
2019WW	Affx-88984415	3	17615288	0.000251804	0.156522	0.493173
2019WW	Affx-291423231	3	229174293	0.000265116	0.286957	1.81944
2019WW	Affx-291407119	4	179092824	0.000348944	0.456522	0.977331
2019WW	Affx-291407196	5	112036940	0.000257799	0.482609	6.00315
2019WW	Affx-291445412	6	110750850	0.000113676	0.478261	0.852784
2019WW	Affx-291391988	6	110975752	5.65e-06	0.434783	3.71057
2019WW	Affx-291444527	9	153574773	5.63e-05	0.0869565	2.25001
2019WW	Affx-291437518	10	75163832	0.000346059	0.104348	3.99013
2020WW	Affx-88979175	1	264931641	3.92e-05	0.4	12.9796
2020WW	Affx-291405703	1	107434645	0.000132578	0.433333	21.4182
2020WW	Affx-88980404	2	26011926	0.000339202	0.280556	16.594
2020WW	Affx-291423895	2	13803389	0.000346109	0.391667	15.6429
2020WW	Affx-291427547	5	67537176	1.13e-05	0.147222	18.0558
2020WW	Affx-291391165	5	63650978	7.3e-05	0.152778	15.4674
2020WW	Affx-291435042	5	64791103	0.000207675	0.147222	12.8617
2020WW	Affx-93144141	9	90399820	0.000242138	0.383333	1.42766
201WW	Affx-291380961	1	266387488	0.000122364	0.29602	0.504765
201WW	Affx-291405703	1	107434645	2.58e-05	0.447761	0.0688142
201WW	Affx-291417470	1	109644094	6.25e-05	0.400498	0.00642012
201WW	Affx-291430631	1	16800599	0.000279235	0.475124	0.811204
201WW	Affx-291431798	1	265089098	0.000118348	0.412935	0.584584
201WW	Affx-291433116	1	162444289	0.000273664	0.328358	0.00236276
201WW	Affx-291443585	1	109699318	0.000286953	0.492537	0.132729
201WW	Affx-88979175	1	264931641	1.54e-05	0.393035	0.541432
201WW	Affx-291389339	2	25704785	0.000223642	0.268657	1.12438
201WW	Affx-88980402	2	25928360	0.000140224	0.256219	1.14858
201WW	Affx-88980404	2	26011926	5.77e-05	0.288557	0.266796
201WW	Affx-88980407	2	26372844	9.27e-05	0.353234	0.624826
201WW	Affx-159071589	5	65981302	0.000286107	0.149254	0.591107
201WW	Affx-291383614	5	212028022	0.000329674	0.266169	0.486292
201WW	Affx-291391165	5	63650978	2.7e-05	0.159204	0.412442
201WW	Affx-291393069	5	81836682	0.000221932	0.161692	1.083
201WW	Affx-291415475	5	212027498	0.000142008	0.276119	0.64703
201WW	Affx-291427547	5	67537176	0.000312673	0.156716	0.366679
201WW	Affx-291435042	5	64791103	5.85e-05	0.151741	1.82536
201WW	Affx-291444080	8	151452233	0.000327906	0.492537	0.890994
Percentage (%) : Estimated by the ratio of the number of superior alleles for each stable loci within different group with the number of all inbred lines. The red-marked SNP is co-located with 201DRI and 2020DRI; The blue-marked SNP is co-located with 201DS and 2020DS; The purple-marked SNP is co-located with 201DS and 2019DS; The green-marked SNP is co-located with all traits.
