# Supplementary material for: Molecular mechanisms of drought resistance using genome-wide association mapping in maize (Zea mays L.)
Source: BMC Plant Biol. 2023 Oct 6;23:468. doi: 10.1186/s12870-023-04489-0 (PMC10557160; doi:10.1186/s12870-023-04489-0)
Supplement: Supplementary file 7 — Additional file 7: Table S4. 41 Key differentially expressed genes in different periods and tissues under drought stress. [file 12870_2023_4489_MOESM7_ESM.xlsx]

## Sheet: Sheet1
Table S4 41 Key differentially expressed genes in different periods and tissues under drought stress
Chrom ID	Tissue	Stage	Well water	Drought stress	Chrom ID	Start	End	TF Family	Fold change	log2Fold change	Gene Description
GRMZM5G827365	Leaf	V9	3.275	14.93	1	292153642	292157269	-	4.55878	2.18865	Putative uncharacterized protein
GRMZM2G086430	Leaf	V9	4.375	70.77	2	16359701	16365072	-	16.176	4.01578	Uncharacterized protein
GRMZM2G169654	Leaf	V9	50.095	201.435	5	63593142	63597617	-	4.02106	2.00758	Catalase isozyme 1
GRMZM2G089836	Leaf	V9	17.545	148.275	5	67537393	67540691	-	8.45113	3.07914	Beta-fructofuranosidase 1
GRMZM2G347043	Leaf	V9	1.975	21.365	1	264266381	264271190	-	10.8177	3.43532	Lipoxygenase
GRMZM2G088212	Leaf	V9	0.205	2.52	1	148636099	148638077	MYB	12.2927	3.61973	Uncharacterized protein
GRMZM5G838098	Leaf	V9	1.105	4.485	1	107193082	107196179	-	4.05882	2.02106	Uncharacterized protein
GRMZM2G047365	Leaf	V9	18.11	91.835	3	206678255	206680041	RAV	5.07096	2.34226	DNA-binding protein RAV1
GRMZM2G459841	Leaf	V9	57.87	485.195	1	292162441	292164227	NAC	8.38422	3.06768	NAC domain-containing protein 67
GRMZM2G394027	Leaf	V9	0.41	2.095	1	179860588	179861190	bZIP	5.10976	2.35325	--
GRMZM2G177050	Leaf	V9	1.91	7.905	7	133080416	133085852	-	4.13874	2.04919	--
GRMZM2G459820	Leaf	V9	6.56	51.9	1	16791540	16792462	Tify	7.91159	2.98397	ZIM motif family protein
GRMZM2G144155	Leaf	V9	0.585	4.825	7	167380587	167383516	-	8.24786	3.04402	--
GRMZM2G143046	Leaf	V9	1.515	10.045	7	167382574	167383555	-	6.63036	2.72909	Uncharacterized protein
GRMZM2G061314	Leaf	V9	8.115	49.915	3	214559544	214561574	-	6.15096	2.62081	F-box domain containing protein
GRMZM2G370026	Leaf	V9	3.965	19.545	1	16782463	16783895	Tify	4.92938	2.30141	Uncharacterized protein
GRMZM5G838098	Kernel	5DAY	4.515	52.28	9	118520203	118521206	-	11.5792	3.53346	Uncharacterized protein
GRMZM2G459820	Kernel	5DAY	12.805	81.06	2	13831658	13835109	-	6.33034	2.66228	Putative uncharacterized protein
GRMZM2G318220	Kernel	5DAY	0.195	1.505	2	15139189	15141339	-	7.71795	2.94822	Uncharacterized protein
GRMZM2G167220	Kernel	5DAY	13.89	60.09	5	67656007	67656832	-	4.32613	2.11308	--
GRMZM2G147685	Kernel	5DAY	0.515	7.475	1	179747288	179747944	-	14.5146	3.85943	VQ motif family protein
GRMZM2G050234	Kernel	5DAY	0.835	5.645	1	221014499	221015760	-	6.76048	2.75713	Uncharacterized protein
GRMZM2G089673	Kernel	5DAY	0.12	0.73	5	6575359	6577757	-	6.08333	2.60486	--
GRMZM2G459841	Kernel	5DAY	0.3	1.585	2	52437508	52442955	bHLH	5.28333	2.40145	--
GRMZM2G078407	Kernel	5DAY	0.61	2.45	8	158737677	158740474	-	4.01639	2.0059	Cytokinin oxidase 3
GRMZM5G819500	Kernel	5DAY	1.145	13.68	3	206678255	206680041	RAV	11.9476	3.57865	DNA-binding protein RAV1
GRMZM2G059064	Kernel	5DAY	0.995	9.715	5	166617090	166617964	-	9.76382	3.28745	Putative uncharacterized protein
GRMZM2G480954	Kernel	5DAY	0.735	4.195	2	192420968	192422652	-	5.70748	2.51285	--
GRMZM2G170742	Kernel	5DAY	11.275	396.885	1	292162441	292164227	NAC	35.2004	5.13752	NAC domain-containing protein 67
GRMZM2G169654	Kernel	5DAY	0.89	4.385	7	167380587	167383516	-	4.92697	2.3007	--
GRMZM2G053707	Kernel	5DAY	0.99	6.59	7	167382574	167383555	-	6.65657	2.73478	Uncharacterized protein
GRMZM2G031904	Kernel	5DAY	0.49	7.825	1	263817609	263818594	-	15.9694	3.99724	Oleosin
GRMZM2G019353	Kernel	5DAY	0.46	7.545	1	148373492	148374331	-	16.4022	4.03582	--
GRMZM2G347043	Kernel	5DAY	0.945	4.22	1	16782463	16783895	Tify	4.46561	2.15886	Uncharacterized protein
GRMZM5G872392	Ear	V9	1.41	6.57	1	264332024	264335078	-	4.65957	2.2202	--
GRMZM2G136364	Ear	V9	4.52	93.19	2	56316542	56317722	-	20.6173	4.36578	Lipid binding protein; Uncharacterized protein
GRMZM2G177050	Ear	V9	1.69	18.29	7	172920911	172923332	-	10.8225	3.43596	CBL-interacting serine/threonine-protein kinase 11
GRMZM2G009368	Ear	V9	7.55	46.9	1	292162441	292164227	NAC	6.21192	2.63504	NAC domain-containing protein 67
GRMZM2G347043	Ear	V9	2.84	38.34	1	263817609	263818594	-	13.5	3.75489	Oleosin
GRMZM5G897067	Ear	V9	5.25	125.04	5	164895210	164898398	-	23.8171	4.57393	--
GRMZM2G480954	Ear	V9	0.18	14.11	5	81896162	81897912	-	78.3889	6.29258	--
