# Supplementary material for: Molecular mechanisms of drought resistance using genome-wide association mapping in maize (Zea mays L.)
Source: BMC Plant Biol. 2023 Oct 6;23:468. doi: 10.1186/s12870-023-04489-0 (PMC10557160; doi:10.1186/s12870-023-04489-0)
Supplement: Supplementary file 8 — Additional file 8: Table S5. 265 key differentially expressed genes in different tissues and different periods under drought stress. [file 12870_2023_4489_MOESM8_ESM.xlsx]

## Sheet: Sheet1
Table S5 265 key differentially expressed genes in different tissues and different periods under drought stress
GeneID	Tissue	Stage	Well water	Drought stress	ChromID	Start	End	TFFamily	Fold change	log2Fold change	Gene Description
GRMZM2G009368	Ear	V12	1.44572	3.24747	1	264332024	264335078	-	2.24626	1.16753	--
GRMZM2G059029	Ear	V12	0.0163297	0.271987	1	179749211	179750453	-	16.656	4.05797	Uncharacterized protein
GRMZM2G066377	Ear	V12	0.165263	0.658856	1	255115806	255116489	-	3.98671	1.9952	--
GRMZM2G072578	Ear	V12	12.3991	25.6152	1	266434206	266435782	-	2.06589	1.04676	Phospholipase A2
GRMZM2G078401	Ear	V12	8.47689	18.0008	1	220993817	220994733	-	2.12351	1.08645	--
GRMZM2G081915	Ear	V12	1.22121	4.38247	1	255144263	255147586	-	3.58863	1.84343	Uncharacterized protein
GRMZM2G123204	Ear	V12	2.83653	7.99472	1	264226088	264229800	-	2.81849	1.49492	Adenylosuccinate synthetase, chloroplastic
GRMZM2G131476	Ear	V12	0.065151	0.14404	1	109642904	109644735	HB	2.21086	1.14461	Homeobox-leucine zipper protein HAT22
GRMZM2G141834	Ear	V12	0.0530961	0.111545	1	264383836	264390238	-	2.10081	1.07095	--
GRMZM2G159149	Ear	V12	210.489	739.235	1	263668607	263670821	-	3.51199	1.81229	Carboxy-lyase
GRMZM2G341460	Ear	V12	0.452188	1.16544	1	254682997	254684436	-	2.57734	1.36588	--
GRMZM2G368658	Ear	V12	0.0370741	0.0976666	1	264157772	264162277	-	2.63436	1.39745	--
GRMZM2G445630	Ear	V12	0.359133	0.809565	1	16795807	16796561	-	2.25422	1.17263	--
GRMZM2G480954	Ear	V12	3.31249	10.2582	1	263817609	263818594	-	3.09682	1.63079	Oleosin
GRMZM2G038851	Ear	V12	0.24537	1.48047	2	15256506	15258245	-	6.03362	2.59302	--
GRMZM2G050234	Ear	V12	0.600667	1.66678	2	15139189	15141339	-	2.77488	1.47243	Uncharacterized protein
GRMZM2G055279	Ear	V12	0.86526	1.89669	2	56414701	56415579	-	2.19205	1.13228	Copper transporter 1
GRMZM2G086210	Ear	V12	0.0327874	0.0667989	2	16353564	16356246	-	2.03733	1.02668	Uncharacterized protein
GRMZM2G108624	Ear	V12	0.117262	0.592028	2	25592162	25594380	-	5.04876	2.33593	Uncharacterized protein
GRMZM2G136364	Ear	V12	6.05554	49.7766	2	56316542	56317722	-	8.22001	3.03914	Lipid binding protein
GRMZM2G318220	Ear	V12	0.772124	2.58433	2	192420968	192422652	-	3.34704	1.74289	--
GRMZM2G169654	Ear	V12	2.03047	5.68385	3	206678255	206680041	RAV	2.79928	1.48505	DNA-binding protein RAV1
GRMZM2G005233	Ear	V12	0.0604709	0.195957	5	166513196	166518315	-	3.24052	1.69622	Nudix hydrolase 13
GRMZM2G053707	Ear	V12	27.034	77.7727	5	67656007	67656832	-	2.87685	1.52449	--
GRMZM2G159047	Ear	V12	3.82019	11.9455	5	67701535	67703378	-	3.12694	1.64475	Uncharacterized protein
GRMZM2G322672	Ear	V12	5.36523	10.7994	5	81797663	81800162	ERF	2.01285	1.00924	Ethylene-responsive transcription factor 3
GRMZM2G361518	Ear	V12	0.382713	0.986721	5	64791077	64796881	-	2.57823	1.36638	--
GRMZM2G361993	Ear	V12	0.307274	0.767299	5	60955199	60956616	-	2.49712	1.32026	--
GRMZM2G419257	Ear	V12	9.21067	27.599	5	214781721	214782640	-	2.99642	1.58324	--
GRMZM5G872392	Ear	V12	20.7462	101.785	5	164895210	164898398	-	4.9062	2.29461	--
GRMZM5G897067	Ear	V12	3.338	20.5988	5	81896162	81897912	-	6.171	2.6255	--
GRMZM2G141289	Ear	V12	0.0370852	0.362807	7	167677886	167680080	-	9.78307	3.29029	--
GRMZM2G166738	Ear	V12	5.4648	13.3682	7	172976981	172981341	-	2.44624	1.29056	Uncharacterized protein
GRMZM2G472852	Ear	V12	18.331	50.8691	7	172716583	172717293	-	2.77503	1.4725	Ultraviolet-B-repressible protein
GRMZM5G805906	Ear	V12	0.40147	0.826301	7	172757466	172758847	-	2.05819	1.04138	--
GRMZM2G028812	Ear	V12	0.0278633	0.0756894	8	158849397	158853293	-	2.71645	1.44173	Uncharacterized protein
GRMZM2G060723	Ear	V12	6.48358	17.8341	8	158528915	158532152	-	2.75066	1.45978	Uncharacterized protein
GRMZM2G129019	Ear	V12	19.798	39.8446	8	158552277	158553122	-	2.01256	1.00903	Uncharacterized protein
GRMZM2G164612	Ear	V12	0.0256395	0.0680599	8	151637927	151643014	-	2.65449	1.40844	Uncharacterized protein
GRMZM2G167220	Ear	V12	0.712204	2.2895	8	158737677	158740474	-	3.21467	1.68467	Cytokinin oxidase 3
GRMZM2G451147	Ear	V12	0.747351	2.57767	8	151578852	151582566	-	3.44908	1.78621	Uncharacterized protein
AC233899.1_FG005	Ear	V12	0.2915	0.618824	9	149918412	149918969	-	2.1229	1.08603	Uncharacterized protein
GRMZM2G042133	Ear	V14	0.107484	0.32125	1	265088866	265219536	-	2.98882	1.57957	--
GRMZM2G067162	Ear	V14	0.0242528	0.0516846	1	179671915	179674258	-	2.13108	1.09158	Uncharacterized protein
GRMZM2G072578	Ear	V14	13.2809	33.8873	1	266434206	266435782	-	2.55158	1.35139	Phospholipase A2
GRMZM2G078389	Ear	V14	0.0582227	0.16931	1	220950732	220955834	-	2.90797	1.54001	--
GRMZM2G081953	Ear	V14	0.232637	0.474224	1	255148600	255158537	-	2.03847	1.02749	--
GRMZM2G130016	Ear	V14	1.78479	4.24783	1	254534589	254537218	-	2.38002	1.25097	--
GRMZM2G131476	Ear	V14	0.0504495	0.105788	1	109642904	109644735	HB	2.09691	1.06826	Homeobox-leucine zipper protein HAT22
GRMZM2G341460	Ear	V14	0.0675544	0.147677	1	254682997	254684436	-	2.18605	1.12832	--
GRMZM2G368658	Ear	V14	0.0687988	0.140143	1	264157772	264162277	-	2.037	1.02644	--
GRMZM2G429807	Ear	V14	0.193594	0.435068	1	158645753	158649815	-	2.24732	1.16821	Uncharacterized protein
GRMZM2G453296	Ear	V14	0.0367519	0.0847096	1	265222338	265233925	Orphans	2.3049	1.20471	--
GRMZM5G838098	Ear	V14	0.0228663	0.079513	1	16782463	16783895	Tify	3.4773	1.79797	Uncharacterized protein
GRMZM2G050234	Ear	V14	0.235817	0.990253	2	15139189	15141339	-	4.19924	2.07013	Uncharacterized protein
GRMZM2G061439	Ear	V14	0.784197	1.62004	3	214453881	214454616	-	2.06586	1.04674	--
GRMZM2G459645	Ear	V14	0.0832727	0.205005	4	142411577	142413805	-	2.46185	1.29974	Uncharacterized protein
AC212967.3_FG001	Ear	V14	0.297132	0.82066	5	166432733	166434132	-	2.76194	1.46568	--
GRMZM2G090432	Ear	V14	0.0838173	0.188572	5	6548812	6551287	-	2.2498	1.1698	Cytochrome P450 CYP81A9
GRMZM5G872392	Ear	V14	26.4388	83.6298	5	164895210	164898398	-	3.16315	1.66136	--
GRMZM5G897067	Ear	V14	1.8065	6.02331	5	81896162	81897912	-	3.33424	1.73736	--
GRMZM2G322547	Ear	V14	0.0299039	0.0665151	7	172784210	172785302	-	2.2243	1.15335	--
GRMZM2G451147	Ear	V14	0.286949	0.841741	8	151578852	151582566	-	2.93342	1.55258	Uncharacterized protein
AC233899.1_FG005	Ear	V14	0.250943	0.82126	9	149918412	149918969	-	3.2727	1.71048	Uncharacterized protein
AC235544.1_FG006	Ear	V14	0.906051	1.82349	9	149791413	149792666	-	2.01257	1.00904	Putative rmlC-like cupins superfamily protein
GRMZM2G341460	Ear	V16	0.0284059	0.0849509	1	254682997	254684436	-	2.99061	1.58044	--
GRMZM2G368658	Ear	V16	0.0316059	0.0904663	1	264157772	264162277	-	2.86232	1.51719	--
GRMZM2G423972	Ear	V16	0.0171117	0.0769369	1	264221357	264225484	-	4.49616	2.16869	--
GRMZM2G038851	Ear	V16	0.200483	0.654119	2	15256506	15258245	-	3.26272	1.70607	--
GRMZM2G136364	Ear	V16	8.62406	43.6841	2	56316542	56317722	-	5.06538	2.34067	Lipid binding protein
AC212967.3_FG001	Ear	V16	0.0889309	0.638589	5	166432733	166434132	-	7.18073	2.84413	--
GRMZM2G005233	Ear	V16	0.408744	1.51052	5	166513196	166518315	-	3.69552	1.88578	Nudix hydrolase 13
GRMZM2G030821	Ear	V16	0.014469	0.0801782	5	6782408	6784082	-	5.54138	2.47024	--
GRMZM2G089673	Ear	V16	2.37062	8.69855	5	6575359	6577757	-	3.66931	1.87551	--
GRMZM5G872392	Ear	V16	10.4777	52.5651	5	164895210	164898398	-	5.01685	2.32678	--
GRMZM5G897067	Ear	V16	1.80557	6.06141	5	81896162	81897912	-	3.35706	1.7472	--
GRMZM2G459841	Ear	V16	0.0215998	0.0737184	7	167382574	167383555	-	3.41292	1.77101	Uncharacterized protein
GRMZM2G344521	Ear	R1	3.57094	9.17463	1	254590445	254594484	B3	2.56925	1.36135	--
GRMZM2G091964	Ear	R1	26.8691	60.0492	1	263505895	263513358	NF-YA	2.23488	1.1602	Nuclear transcription factor Y subunit A-1
GRMZM2G045678	Ear	R1	6.26047	67.803	1	254619872	254621178	C2C2-Dof	10.8303	3.43701	Uncharacterized protein
GRMZM2G009598	Ear	R1	116.558	307.806	1	292178941	292180261	ERF	2.6408	1.40097	Uncharacterized protein
GRMZM2G344521	Ear	R1	3.57094	9.17463	1	254590445	254594484	B3	2.56925	1.36135	--
GRMZM2G006578	Ear	R1	0.256808	0.548568	7	133162136	133172180	bZIP	2.1361	1.09498	Uncharacterized protein
GRMZM2G307588	Ear	R1	22.1215	44.4058	7	133202776	133206423	SBP	2.00736	1.0053	SBP transcription facto
GRMZM2G140355	Ear	R1	0.0707122	0.183886	9	85130086	85132905	bZIP	2.60048	1.37878	Putative bZIP transcription factor superfamily protein
GRMZM2G322672	Ear	R1	7.84961	16.6955	5	81797663	81800162	ERF	2.12692	1.08877	Ethylene-responsive transcription factor 3
GRMZM2G361659	Ear	R1	9.24674	18.9461	4	182904238	182907831	E2F-DP	2.04895	1.03488	Uncharacterized protein
GRMZM2G106921	Ear	R1	0.899908	3.69373	2	16134319	16136710	-	4.10456	2.03723	C4-dicarboxylate transporter/malic acid transport protein
GRMZM2G136364	Ear	R1	29.128	133.192	2	56316542	56317722	-	4.57264	2.19303	Lipid binding protein
GRMZM2G055257	Ear	R1	7.79923	37.7124	2	56421131	56422484	OFP	4.8354	2.27364	Uncharacterized protein
GRMZM2G480954	Ear	R1	0.852772	9.70634	1	263817609	263818594	-	11.3821	3.5087	Oleosin
GRMZM2G347043	Ear	R1	12.765	30.0731	1	292162441	292164227	NAC	2.3559	1.23628	NAC domain-containing protein 67
GRMZM2G370026	Ear	R1	2.84466	6.51063	1	179860588	179861190	bZIP	2.28872	1.19454	--
GRMZM2G159149	Leaf	V12	0.0732903	0.489693	1	263668607	263670821	-	6.68155	2.74018	Carboxy-lyase
GRMZM2G368658	Leaf	V12	0.0311221	0.127098	1	264157772	264162277	-	4.08385	2.02993	--
GRMZM2G000166	Leaf	V12	0.0136318	0.0490584	2	13719532	13721175	-	3.59882	1.84752	--
GRMZM2G038835	Leaf	V12	0.0400632	0.139873	2	15254383	15255456	-	3.49131	1.80377	--
GRMZM2G038851	Leaf	V12	1.02089	3.36771	2	15256506	15258245	-	3.2988	1.72194	--
GRMZM2G050234	Leaf	V12	1.12887	7.189	2	15139189	15141339	-	6.36832	2.67091	Uncharacterized protein
GRMZM2G078279	Leaf	V12	0.125386	0.441155	2	24179119	24182799	-	3.51838	1.81491	Putative uncharacterized protein
GRMZM2G100732	Leaf	V12	0.00524025	0.0185384	2	13994377	14011675	-	3.53769	1.82281	--
GRMZM2G303135	Leaf	V12	0.0306636	0.189295	2	16244686	16246390	-	6.17328	2.62604	Uncharacterized protein
GRMZM2G337792	Leaf	V12	0.0683723	0.266811	2	25704190	25716253	-	3.90233	1.96433	RNA-binding region RNP-1
GRMZM2G037284	Leaf	V12	0.0132947	0.0450098	5	63737656	63740241	-	3.38554	1.75939	Ser/Thr-richproteinT10inDGCRregion
GRMZM2G089836	Leaf	V12	1.84953	16.6388	5	67537393	67540691	-	8.99623	3.16932	Beta-fructofuranosidase
GRMZM2G094353	Leaf	V12	9.05851	33.6789	5	112033688	112034938	-	3.71793	1.8945	Uncharacterized protein
GRMZM2G432926	Leaf	V12	0.0224243	0.161005	5	38223537	38224749	-	7.17993	2.84397	--
GRMZM2G553379	Leaf	V12	0.128526	0.417418	5	6993294	7011505	MADS	3.24773	1.69943	Putative MADS-domain transcription factor
GRMZM2G042347	Leaf	V12	0.772051	4.46988	7	172865164	172866926	-	5.78962	2.53347	--
GRMZM2G459820	Leaf	V12	0.188271	0.757702	7	167380587	167383516	-	4.02453	2.00882	--
GRMZM2G459841	Leaf	V12	0.0176029	1.80394	7	167382574	167383555	-	102.48	6.67919	Uncharacterized protein
GRMZM2G028812	Leaf	V12	0.010598	0.0594682	8	158849397	158853293	-	5.61127	2.48833	Uncharacterized protein
GRMZM2G019430	Leaf	V12	0.30885	1.77278	9	118524723	118552009	-	5.73994	2.52104	Putative DUF2451 domain containing family protein
GRMZM2G093092	Leaf	V12	0.104878	0.319675	9	120033582	120035107	-	3.04807	1.60789	Uncharacterized protein
GRMZM2G042133	Leaf	V14	0.0324597	0.149655	1	265088866	265219536	-	4.61049	2.20492	--
GRMZM2G141834	Leaf	V14	0.00664906	0.0447471	1	264383836	264390238	-	6.72984	2.75057	--
GRMZM2G368658	Leaf	V14	0.0522475	0.166185	1	264157772	264162277	-	3.18073	1.66936	--
GRMZM2G038851	Leaf	V14	0.583455	1.78602	2	15256506	15258245	-	3.06111	1.61405	--
GRMZM2G050234	Leaf	V14	0.715289	4.16419	2	15139189	15141339	-	5.82169	2.54144	Uncharacterized protein
GRMZM2G337792	Leaf	V14	0.0152476	0.0786648	2	25704190	25716253	-	5.15916	2.36714	RNA-binding region RNP-1
GRMZM2G341089	Leaf	V14	0.147358	0.526685	2	15277265	15284706	-	3.57419	1.83761	Ubiquitin-conjugating enzyme E2 I
GRMZM2G061439	Leaf	V14	1.30526	4.09876	3	214453881	214454616	-	3.14019	1.65085	--
GRMZM5G859315	Leaf	V14	0.0264637	0.162071	3	206497297	206498153	-	6.12428	2.61454	--
GRMZM5G818068	Leaf	V14	0.0374202	0.153079	5	6688949	6689593	-	4.09081	2.03239	--
GRMZM2G042347	Leaf	V14	0.651375	2.56904	7	172865164	172866926	-	3.94403	1.97967	--
GRMZM2G301904	Leaf	V14	0.0136758	0.0439831	7	133062906	133071775	-	3.21613	1.68532	--
GRMZM2G459841	Leaf	V14	0.045459	0.532353	7	167382574	167383555	-	11.7106	3.54975	Uncharacterized protein
GRMZM5G884316	Leaf	V14	0.420966	1.29438	7	172858382	172863417	-	3.07479	1.62049	--
GRMZM2G028812	Leaf	V14	0.00753388	0.0334315	8	158849397	158853293	-	4.43749	2.14974	Uncharacterized protein
GRMZM2G050216	Leaf	V14	16.1344	37.0288	2	15143945	15144725	-	2.29502	1.19851	Zinc finger, C3HC4 type family protein
GRMZM2G055257	Leaf	V14	0.0594742	0.141878	2	56421131	56422484	OFP	2.38554	1.25432	Uncharacterized protein
GRMZM2G439422	Leaf	V14	0.0216211	0.0445365	4	182784214	182785767	-	2.05986	1.04255	Peroxidase 65
GRMZM2G002699	Leaf	V16	0.157583	0.326636	1	264819150	264825448	-	2.07279	1.05157	Organic anion transporter
GRMZM2G045979	Leaf	V16	0.231732	0.96389	1	16693669	16697873	-	4.1595	2.05641	--
GRMZM2G078389	Leaf	V16	0.0138238	0.0747974	1	220950732	220955834	-	5.41077	2.43583	--
GRMZM2G081953	Leaf	V16	0.00839924	0.146098	1	255148600	255158537	-	17.3942	4.12053	--
GRMZM2G341460	Leaf	V16	0.0126477	0.148867	1	254682997	254684436	-	11.7703	3.55708	--
GRMZM2G343157	Leaf	V16	0.378075	1.44679	1	16776170	16777317	Tify	3.82673	1.93611	ZIM motif family protein
GRMZM2G380777	Leaf	V16	0.657834	2.15405	1	107294500	107295807	-	3.27446	1.71126	--
GRMZM2G480954	Leaf	V16	0.0185401	0.176286	1	263817609	263818594	-	9.50836	3.2492	Oleosin
GRMZM2G050234	Leaf	V16	0.100467	1.76158	2	15139189	15141339	-	17.5339	4.13208	Uncharacterized protein
GRMZM2G078279	Leaf	V16	0.121946	0.474618	2	24179119	24182799	-	3.89203	1.96052	Putative uncharacterized protein
GRMZM2G086210	Leaf	V16	0.00704863	0.0516012	2	16353564	16356246	-	7.32074	2.87199	Uncharacterized protein
GRMZM2G341089	Leaf	V16	0.145451	0.621616	2	15277265	15284706	-	4.27371	2.09549	Ubiquitin-conjugating enzyme E2 I
GRMZM2G089836	Leaf	V16	5.42615	22.7269	5	67537393	67540691	-	4.1884	2.0664	Beta-fructofuranosidase 1
GRMZM2G094353	Leaf	V16	2.88977	10.9561	5	112033688	112034938	-	3.79134	1.92271	Uncharacterized protein
GRMZM2G111760	Leaf	V16	0.122487	0.359196	5	67208649	67211604	Trihelix	2.93252	1.55214	Uncharacterized protein
GRMZM5G818068	Leaf	V16	0.0731595	0.208354	5	6688949	6689593	-	2.84794	1.50992	--
GRMZM5G872392	Leaf	V16	0.0107163	0.180953	5	164895210	164898398	-	16.8858	4.07774	--
GRMZM2G006578	Leaf	V16	0.00834207	0.0270742	7	133162136	133172180	bZIP	3.2455	1.69844	Uncharacterized protein
GRMZM2G042347	Leaf	V16	1.33829	6.51325	7	172865164	172866926	-	4.86685	2.28299	--
GRMZM2G094592	Leaf	V16	0.0845129	0.274255	7	133084548	133086837	-	3.24513	1.69827	Uncharacterized protein
GRMZM2G301904	Leaf	V16	0.0113197	0.0578041	7	133062906	133071775	-	5.1065	2.35234	--
GRMZM5G884316	Leaf	V16	0.767124	2.49121	7	172858382	172863417	-	3.24747	1.69931	--
GRMZM2G028685	Leaf	V16	0.00504944	0.0631475	8	158837724	158841801	-	12.5058	3.64453	Uncharacterized protein
GRMZM2G024958	Leaf	R1	0.0266293	0.122165	1	270487503	270497217	-	4.58762	2.19774	--
GRMZM2G042133	Leaf	R1	0.0360873	0.0774105	1	265088866	265219536	-	2.14509	1.10104	--
GRMZM2G081953	Leaf	R1	0.021701	0.350647	1	255148600	255158537	-	16.1581	4.01419	--
GRMZM2G347043	Leaf	R1	71.9315	195.454	1	292162441	292164227	NAC	2.71722	1.44213	NAC domain-containing protein 67
GRMZM2G380777	Leaf	R1	0.832518	3.59695	1	107294500	107295807	-	4.32057	2.11122	--
GRMZM5G819500	Leaf	R1	0.19401	0.548266	1	148373492	148374331	-	2.82597	1.49874	--
GRMZM5G856436	Leaf	R1	6.91465	22.897	1	263709075	263712418	-	3.31138	1.72743	Protein yippee-like
AC212859.3_FG007	Leaf	R1	0.699575	2.40037	2	26355901	26368291	-	3.43118	1.77871	--
GRMZM2G026558	Leaf	R1	0.0312419	0.155098	2	24460969	24463119	-	4.96442	2.31163	--
GRMZM2G026926	Leaf	R1	0.0535196	0.125408	2	24360914	24363125	ERF	2.34322	1.22849	--
GRMZM2G038851	Leaf	R1	0.375483	3.83226	2	15256506	15258245	-	10.2062	3.35138	--
GRMZM2G048793	Leaf	R1	0.360607	0.727388	2	56456302	56457523	-	2.01712	1.0123	Putative uncharacterized protein
GRMZM2G050216	Leaf	R1	16.3311	55.031	2	15143945	15144725	-	3.36971	1.75262	Zinc finger, C3HC4 type family protein
GRMZM2G055279	Leaf	R1	0.250226	0.741983	2	56414701	56415579	-	2.96525	1.56815	Copper transporter 1
GRMZM2G078279	Leaf	R1	0.12664	0.481015	2	24179119	24182799	-	3.79829	1.92535	Putative uncharacterized protein
GRMZM2G086430	Leaf	R1	0.571524	1.57615	2	16359701	16365072	-	2.7578	1.46352	Uncharacterized protein
GRMZM2G341089	Leaf	R1	0.170682	1.1505	2	15277265	15284706	-	6.74061	2.75288	Ubiquitin-conjugating enzyme E2 I
GRMZM2G369792	Leaf	R1	0.0122399	0.25248	2	56523353	56534239	-	20.6276	4.36651	Pentatricopeptide repeat (PPR-like) superfamily protein
GRMZM2G169654	Leaf	R1	19.3567	44.2001	3	206678255	206680041	RAV	2.28345	1.19122	DNA-binding protein RAV1
GRMZM5G827365	Leaf	R1	0.386378	1.41066	3	214559544	214561574	-	3.65098	1.86829	F-box domain containing protein
GRMZM5G859315	Leaf	R1	0.117767	0.416685	3	206497297	206498153	-	3.53822	1.82302	--
GRMZM2G439339	Leaf	R1	5.18241	10.5899	4	182739482	182777558	-	2.04343	1.03099	nuclear pore anchor
GRMZM2G011998	Leaf	R1	2.98306	6.51777	5	65150354	65154703	-	2.18493	1.12759	--
GRMZM2G023638	Leaf	R1	5.81304	13.5016	5	67626576	67629402	-	2.32264	1.21577	Protein prenylyltransferase superfamily protein
GRMZM2G055619	Leaf	R1	10.4153	20.8317	5	65233075	65242474	-	2.00011	1.00008	--
GRMZM2G057622	Leaf	R1	0.0304813	0.519472	5	157554287	157556097	-	17.0423	4.09105	--
GRMZM2G060583	Leaf	R1	7.87554	18.345	5	64802785	64807893	-	2.32936	1.21994	Pollen signalling protein with adenylyl cyclase activity
GRMZM2G060659	Leaf	R1	0.163186	0.41732	5	64797549	64801915	-	2.55733	1.35464	Putative uncharacterized protein
GRMZM2G085513	Leaf	R1	0.169275	2.46301	5	81835437	81836730	-	14.5503	3.86298	Uncharacterized protein
GRMZM2G089836	Leaf	R1	4.95112	149.873	5	67537393	67540691	-	30.2705	4.91984	Beta-fructofuranosidase 1
GRMZM2G094353	Leaf	R1	8.47829	41.9831	5	112033688	112034938	-	4.95184	2.30796	Uncharacterized protein
GRMZM2G111760	Leaf	R1	0.0418075	0.40973	5	67208649	67211604	Trihelix	9.80039	3.29284	Uncharacterized protein
GRMZM2G359038	Leaf	R1	49.1729	104.263	5	157561996	157565372	-	2.12033	1.08429	Uncharacterized protein
GRMZM2G361391	Leaf	R1	5.43042	11.5263	5	64835787	64839884	-	2.12254	1.08579	Uncharacterized protein
GRMZM2G370162	Leaf	R1	2.63745	11.531	5	214676254	214699598	-	4.37203	2.1283	--
GRMZM2G387485	Leaf	R1	1.70722	9.36405	5	65963828	65969604	-	5.48497	2.45548	--
GRMZM2G429241	Leaf	R1	2.33843	5.32622	5	67423849	67430870	-	2.27769	1.18757	--
GRMZM5G817948	Leaf	R1	1.37336	3.242	5	81895071	81895918	-	2.36063	1.23917	--
GRMZM2G050810	Leaf	R1	6.3399	14.0653	6	5303121	5304260	-	2.21854	1.14961	Uncharacterized protein
GRMZM2G042347	Leaf	R1	1.32125	6.41484	7	172865164	172866926	-	4.85513	2.27951	--
GRMZM2G094592	Leaf	R1	0.180685	0.428498	7	133084548	133086837	-	2.37152	1.24581	Uncharacterized protein
GRMZM2G166738	Leaf	R1	1.56635	3.74659	7	172976981	172981341	-	2.39192	1.25817	Uncharacterized protein
GRMZM2G177050	Leaf	R1	3.62298	7.60361	7	172920911	172923332	-	2.09872	1.06951	CBL-interacting serine/threonine-protein kinase 11
GRMZM2G301904	Leaf	R1	0.0319998	0.287035	7	133062906	133071775	-	8.9699	3.16509	--
GRMZM2G459820	Leaf	R1	0.370862	1.01388	7	167380587	167383516	-	2.73385	1.45093	--
GRMZM2G459841	Leaf	R1	0.359021	4.23533	7	167382574	167383555	-	11.7969	3.56033	Uncharacterized protein
GRMZM5G884316	Leaf	R1	0.966558	6.09736	7	172858382	172863417	-	6.30832	2.65726	--
AC233899.1_FG004	Leaf	R1	0.157112	0.947644	9	149912584	149914098	HB	6.03165	2.59255	Putative homeobox DNA-binding and leucine zipper domain family protein
AC233899.1_FG005	Leaf	R1	2.28066	4.59106	9	149918412	149918969	-	2.01304	1.00938	Uncharacterized protein
GRMZM2G132227	Leaf	R1	0.576389	4.33311	9	150082808	150084666	-	7.51768	2.91029	Uncharacterized protein
GRMZM2G163550	Leaf	R1	0.6296	1.47921	10	8278169	8284032	-	2.34944	1.23232	Putative S-locus receptor-like protein kinase family protein
GRMZM2G131476	Tassel	V12	0.717937	2.83391	1	109642904	109644735	HB	3.9473	1.98086	Homeobox-leucine zipper protein HAT22
GRMZM2G179121	Tassel	V12	0.0537246	1.26419	1	158940439	158942519	ARF	23.5309	4.55649	Uncharacterized protein
GRMZM2G370026	Tassel	V12	0.232807	0.698829	1	179860588	179861190	bZIP	3.00175	1.58581	--
GRMZM2G382557	Tassel	V12	0.020974	0.116775	1	148522634	148525034	-	5.56761	2.47706	--
GRMZM2G423972	Tassel	V12	0.223407	2.35759	1	264221357	264225484	-	10.5529	3.39957	--
GRMZM5G819500	Tassel	V12	0.0904215	0.261439	1	148373492	148374331	-	2.89134	1.53174	--
GRMZM2G050216	Tassel	V12	0.432131	1.45942	2	15143945	15144725	-	3.37726	1.75585	Zinc finger, C3HC4 type family protein
GRMZM2G136364	Tassel	V12	18.3087	60.3932	2	56316542	56317722	-	3.29861	1.72186	Lipid binding protein
GRMZM2G439422	Tassel	V12	0.097446	0.630787	4	182784214	182785767	-	6.4732	2.69448	Peroxidase 65
GRMZM2G018820	Tassel	V12	29.1333	106.835	5	164767365	164770740	-	3.66711	1.87464	Uncharacterized protein
GRMZM2G040871	Tassel	V12	0.345044	1.3478	5	64653529	64656198	-	3.90617	1.96575	Uncharacterized protein
GRMZM5G872392	Tassel	V12	14.0724	53.8733	5	164895210	164898398	-	3.8283	1.9367	--
GRMZM5G897067	Tassel	V12	0.0322236	0.574226	5	81896162	81897912	-	17.82	4.15543	--
GRMZM2G451147	Tassel	V12	0.137916	0.490212	8	151578852	151582566	-	3.55442	1.82962	Uncharacterized protein
GRMZM2G035579	Tassel	V12	12.5211	43.0332	9	90339002	90339854	-	3.43685	1.78109	Uncharacterized protein
GRMZM2G078407	Tassel	V14	0.0352048	0.170653	1	221014499	221015760	-	4.84744	2.27722	Uncharacterized protein
GRMZM5G825695	Tassel	V14	0.00593417	0.103416	1	269622651	269633197	-	17.4272	4.12327	--
GRMZM2G050234	Tassel	V14	0.0901189	0.416166	2	15139189	15141339	-	4.61797	2.20726	Uncharacterized protein
GRMZM2G108624	Tassel	V14	0.0178633	0.13275	2	25592162	25594380	-	7.43144	2.89364	Uncharacterized protein
GRMZM2G322547	Tassel	V14	0.0230714	0.0935072	7	172784210	172785302	-	4.05295	2.01897	--
GRMZM2G164612	Tassel	V14	0.03339	0.157454	8	151637927	151643014	-	4.7156	2.23744	Uncharacterized protein
GRMZM2G343437	Tassel	V14	0.0117308	0.132588	10	8359295	8361689	-	11.3026	3.49858	Uncharacterized protein
GRMZM2G382557	Tassel	V16	2.67921	15.8001	1	148522634	148525034	-	5.8973	2.56005	--
GRMZM2G108624	Tassel	V17	3.65174	38.3653	2	25592162	25594380	-	10.506	3.39315	Uncharacterized protein
GRMZM2G383883	Tassel	V18	0.0744577	0.324634	2	25623914	25625772	-	4.35998	2.12432	--
GRMZM2G091020	Tassel	V19	0.0181366	0.103642	4	142480522	142486595	-	5.71452	2.51463	Putative AP2/EREBP transcription factor superfamily protein
GRMZM2G127857	Tassel	V20	0.0205195	0.091674	4	142662999	142664773	MYB	4.46765	2.15952	Putative MYB DNA-binding domain superfamily protein
GRMZM2G432926	Tassel	V21	0.0210696	0.0882674	5	38223537	38224749	-	4.18932	2.06672	--
AC235544.1_FG002	Tassel	V22	0.272203	5.02896	9	149818087	149819467	-	18.475	4.20751	Uncharacterized protein
GRMZM2G093092	Tassel	V23	0.016817	0.21961	9	120033582	120035107	-	13.0588	3.70695	Uncharacterized protein
GRMZM2G006578	Tassel	R1	4.7947	4.57659	7	133162136	133172180	bZIP	0.95451	2.19427	Uncharacterized protein
GRMZM2G017145	Tassel	R1	8.53486	8.05149	7	167537065	167544289	bHLH	0.943365	3.00926	Amelogenin like protein
GRMZM2G553379	Tassel	R1	12.3158	10.1452	5	6993294	7011505	MADS	0.823755	3.34273	Putative MADS-domain transcription facto
GRMZM5G862540	Tassel	R1	102.583	96.6703	5	6694299	6697188	-	0.942362	6.595	UDP-glucose 6-dehydrogenase
GRMZM2G347043	Tassel	R1	20.4409	18.65	1	292162441	292164227	NAC	0.912386	4.2211	NAC domain-containing protein 67
GRMZM2G091964	Tassel	R1	12.0125	10.7223	1	263505895	263513358	NF-YA	0.892595	3.42254	Nuclear transcription factor Y subunit A-1
GRMZM2G077147	Tassel	R1	3.30547	4.09194	1	269707858	269709728	MYB	1.23793	2.03278	--
GRMZM2G009598	Tassel	R1	22.1238	22.2574	1	292178941	292180261	ERF	1.00604	4.47621	Uncharacterized protein
GRMZM2G002699	Tassel	R1	5.39041	5.63336	1	264819150	264825448	-	1.04507	2.494	Organic anion transporter
GRMZM2G144744	Tassel	R1	36.4863	29.2623	1	266160101	266163168	GRAS	0.802008	4.87097	DELLA protein DWARF8
GRMZM2G180979	Tassel	R1	5.7283	6.5003	1	263796852	263800378	C3H	1.13477	2.70051	--
GRMZM2G123204	Tassel	R1	24.9386	19.3466	1	264226088	264229800	-	0.775769	4.27401	Adenylosuccinate synthetase, chloroplastic
GRMZM2G347056	Tassel	R1	107.194	122.673	1	292165519	292171793	-	1.1444	6.93867	Methylenetetrahydrofolate reductase 1
GRMZM2G445602	Tassel	R1	36.6331	31.6829	1	16821856	16825679	-	0.864871	4.98563	3-ketoacyl-CoA synthase
GRMZM2G050216	Tassel	R1	3.96782	4.42185	2	15143945	15144725	-	1.11443	2.14465	Zinc finger, C3HC4 type family protein
GRMZM2G092190	Tassel	R1	14.9216	16.1587	2	13790203	13804005	-	1.08291	4.01424	UDP-Glycosyltransferase superfamily protein
GRMZM2G102878	Tassel	R1	15.3132	13.4888	2	192461730	192471295	-	0.880861	3.75369	Oleoyl-acyl carrier protein thioesterase
GRMZM2G106881	Tassel	R1	5.10611	6.83885	2	16137009	16143089	-	1.33935	2.77375	zinc finger protein-related
GRMZM2G106921	Tassel	R1	13.3141	9.24488	2	16134319	16136710	-	0.694368	3.20865	C4-dicarboxylate transporter/malic acid transport protein
GRMZM2G050570	Tassel	R1	4.49856	4.79227	3	206609421	206611387	-	1.06529	2.26071	Threonine synthase; Uncharacterized protein
GRMZM2G114033	Tassel	R1	10.4624	11.769	9	118689013	118692057	-	1.12489	3.55692	Transmembrane emp24 domain-containing protein 10
GRMZM2G144028	Tassel	R1	3.72162	4.68853	8	151442240	151450110	-	1.25981	2.22914	Putative WAK receptor-like protein kinase family protein
GRMZM2G109354	Tassel	R1	14.6975	14.3173	8	106259354	106278403	SBP	0.974132	3.83969	Squamosa promoter-binding protein-like
GRMZM2G126261	Tassel	R1	8.51366	8.94913	7	172820457	172822288	-	1.05115	3.16175	Peroxidase 42
GRMZM2G006752	Tassel	R1	8.44203	8.49826	7	133190586	133195177	EIL	1.00666	3.08717	EIL transcription factor
GRMZM2G365961	Tassel	R1	11.2789	15.0163	6	85959826	85961557	-	1.33136	3.90846	Arogenate dehydrogenase isoform 2
GRMZM2G131988	Tassel	R1	9.33143	13.5948	5	65243905	65247996	-	1.45688	3.76498	Lysine ketoglutarate reductase trans-splicing related 1
GRMZM2G175728	Tassel	R1	8.45829	8.74019	2	16313722	16318794	-	1.03333	3.12766	Copper chaperone for superoxide dismutase
GRMZM2G136364	Tassel	R1	4.40325	5.03864	2	56316542	56317722	-	1.1443	2.33303	Lipid binding protein; Uncharacterized protein
