# Supplementary material for: Molecular mechanisms of drought resistance using genome-wide association mapping in maize (Zea mays L.)
Source: BMC Plant Biol. 2023 Oct 6;23:468. doi: 10.1186/s12870-023-04489-0 (PMC10557160; doi:10.1186/s12870-023-04489-0)
Supplement: Supplementary file 9 — Additional file 9: Table S6. GO and KEGG enrichment analysis of 22 candidate genes. [file 12870_2023_4489_MOESM9_ESM.xlsx]

## Sheet: GO and KEGG enrichment
Table S6 GO and KEGG enrichment analysis of 22 candidate genes
GO ID	GO Term	Ontology	GeneRatio	BgRatio	Pvalue	FDR	Gene ID
GO:0048367	shoot system development	BP	9	2946	1.44184e-05	0.00853569	GRMZM2G167220;GRMZM2G169654;GRMZM2G347043;GRMZM2G445634;GRMZM2G480954;GRMZM5G827365;GRMZM5G838098;GRMZM5G872392;GRMZM5G897067
GO:0009694	jasmonic acid metabolic process	BP	4	426	8.39067e-05	0.0135608	GRMZM2G167220;GRMZM2G177050;GRMZM2G445634;GRMZM5G838098
GO:2000022	regulation of jasmonic acid mediated signaling pathway	BP	2	28	0.000111127	0.0135608	GRMZM2G445634;GRMZM5G838098
GO:0071215	cellular response to abscisic acid stimulus	BP	5	896	0.00011387	0.0135608	GRMZM2G177050;GRMZM2G347043;GRMZM2G445634;GRMZM5G838098;GRMZM5G872392
GO:0072330	monocarboxylic acid biosynthetic process	BP	6	1493	0.000128383	0.0135608	GRMZM2G050234;GRMZM2G109130;GRMZM2G177050;GRMZM2G445634;GRMZM2G459841;GRMZM5G838098
GO:0097305	response to alcohol	BP	7	2208	0.000137441	0.0135608	GRMZM2G109130;GRMZM2G169654;GRMZM2G177050;GRMZM2G347043;GRMZM2G445634;GRMZM5G838098;GRMZM5G872392
GO:0003714	transcription corepressor activity	MF	2	42	0.000245846	0.0226178	GRMZM2G445634;GRMZM5G838098
GO:0097306	cellular response to alcohol	BP	5	1066	0.000255645	0.0171456	GRMZM2G177050;GRMZM2G347043;GRMZM2G445634;GRMZM5G838098;GRMZM5G872392
GO:0009743	response to carbohydrate	BP	6	1717	0.000274624	0.0171456	GRMZM2G053707;GRMZM2G169654;GRMZM2G347043;GRMZM2G445634;GRMZM2G480954;GRMZM5G838098
GO:0033993	response to lipid	BP	7	2501	0.000297413	0.0171456	GRMZM2G109130;GRMZM2G169654;GRMZM2G177050;GRMZM2G347043;GRMZM2G445634;GRMZM5G838098;GRMZM5G872392
GO:0009737	response to abscisic acid	BP	6	1764	0.00031764	0.0171456	GRMZM2G109130;GRMZM2G177050;GRMZM2G347043;GRMZM2G445634;GRMZM5G838098;GRMZM5G872392
GO:1901700	response to oxygen-containing compound	BP	10	5478	0.00034256	0.0171456	GRMZM2G050234;GRMZM2G053707;GRMZM2G109130;GRMZM2G169654;GRMZM2G177050;GRMZM2G347043;GRMZM2G445634;GRMZM2G480954;GRMZM5G838098;GRMZM5G872392
GO:0009723	response to ethylene	BP	5	1154	0.000368388	0.0171456	GRMZM2G169654;GRMZM2G177050;GRMZM2G347043;GRMZM2G445634;GRMZM5G838098
GO:0032870	cellular response to hormone stimulus	BP	7	2646	0.000419778	0.0171456	GRMZM2G050234;GRMZM2G169654;GRMZM2G177050;GRMZM2G347043;GRMZM2G445634;GRMZM5G838098;GRMZM5G872392
GO:0042538	hyperosmotic salinity response	BP	4	653	0.000428416	0.0171456	GRMZM2G177050;GRMZM2G347043;GRMZM2G445634;GRMZM5G838098
GO:0009908	flower development	BP	6	1940	0.000528213	0.0171456	GRMZM2G169654;GRMZM2G445634;GRMZM2G480954;GRMZM5G838098;GRMZM5G872392;GRMZM5G897067
GO:0009695	jasmonic acid biosynthetic process	BP	3	287	0.000528886	0.0171456	GRMZM2G177050;GRMZM2G445634;GRMZM5G838098
GO:0010200	response to chitin	BP	5	1251	0.000532763	0.0171456	GRMZM2G050234;GRMZM2G053707;GRMZM2G169654;GRMZM2G445634;GRMZM5G838098
GO:1901701	cellular response to oxygen-containing compound	BP	7	2758	0.000539832	0.0171456	GRMZM2G050234;GRMZM2G177050;GRMZM2G347043;GRMZM2G445634;GRMZM2G480954;GRMZM5G838098;GRMZM5G872392
GO:0071310	cellular response to organic substance	BP	8	3702	0.000569258	0.0171456	GRMZM2G050234;GRMZM2G169654;GRMZM2G177050;GRMZM2G347043;GRMZM2G445634;GRMZM2G480954;GRMZM5G838098;GRMZM5G872392
GO:0090567	reproductive shoot system development	BP	6	1974	0.000579245	0.0171456	GRMZM2G169654;GRMZM2G445634;GRMZM2G480954;GRMZM5G838098;GRMZM5G872392;GRMZM5G897067
GO:0032787	monocarboxylic acid metabolic process	BP	7	2854	0.000663515	0.0171674	GRMZM2G050234;GRMZM2G109130;GRMZM2G167220;GRMZM2G177050;GRMZM2G445634;GRMZM2G459841;GRMZM5G838098
GO:0006972	hyperosmotic response	BP	4	744	0.000699068	0.0171674	GRMZM2G177050;GRMZM2G347043;GRMZM2G445634;GRMZM5G838098
GO:0009753	response to jasmonic acid	BP	5	1334	0.000713053	0.0171674	GRMZM2G050234;GRMZM2G109130;GRMZM2G347043;GRMZM2G445634;GRMZM5G838098
GO:0071396	cellular response to lipid	BP	5	1338	0.00072277	0.0171674	GRMZM2G177050;GRMZM2G347043;GRMZM2G445634;GRMZM5G838098;GRMZM5G872392
GO:0071495	cellular response to endogenous stimulus	BP	7	2915	0.000753287	0.0171674	GRMZM2G050234;GRMZM2G169654;GRMZM2G177050;GRMZM2G347043;GRMZM2G445634;GRMZM5G838098;GRMZM5G872392
GO:0071229	cellular response to acid chemical	BP	6	2075	0.000753975	0.0171674	GRMZM2G050234;GRMZM2G177050;GRMZM2G347043;GRMZM2G445634;GRMZM5G838098;GRMZM5G872392
GO:0001101	response to acid chemical	BP	8	3998	0.000953309	0.0207506	GRMZM2G050234;GRMZM2G109130;GRMZM2G169654;GRMZM2G177050;GRMZM2G347043;GRMZM2G445634;GRMZM5G838098;GRMZM5G872392
GO:0009738	abscisic acid-activated signaling pathway	BP	4	815	0.000981445	0.0207506	GRMZM2G177050;GRMZM2G347043;GRMZM2G445634;GRMZM5G838098
GO:0009719	response to endogenous stimulus	BP	9	5160	0.00110266	0.0225094	GRMZM2G050234;GRMZM2G053707;GRMZM2G109130;GRMZM2G169654;GRMZM2G177050;GRMZM2G347043;GRMZM2G445634;GRMZM5G838098;GRMZM5G872392
KEGG_A_class	KEGG_B_class	Pathway	out (6)	All (9968)	Pvalue	Qvalue	Pathway ID
Environmental Information Processing	Signal transduction	Plant hormone signal transduction	3	460	0.00175905	0.0211086	ko04075
Metabolism	Lipid metabolism	Linoleic acid metabolism	1	33	0.0197048	0.118229	ko00591
Metabolism	Metabolism of terpenoids and polyketides	Zeatin biosynthesis	1	95	0.0558514	0.176409	ko00908
Metabolism	Carbohydrate metabolism	Galactose metabolism	1	110	0.0644276	0.176409	ko00052
Metabolism	Carbohydrate metabolism	Fructose and mannose metabolism	1	126	0.0735038	0.176409	ko00051
Metabolism	Carbohydrate metabolism	Glycolysis / Gluconeogenesis	1	249	0.140859	0.237126	ko00010
Metabolism	Carbohydrate metabolism	Amino sugar and nucleotide sugar metabolism	1	261	0.147205	0.237126	ko00520
Metabolism	Carbohydrate metabolism	Starch and sucrose metabolism	1	319	0.177333	0.237126	ko00500
Environmental Information Processing	Signal transduction	MAPK signaling pathway - plant	1	320	0.177845	0.237126	ko04016
Metabolism	Global and overview maps	Carbon metabolism	1	514	0.272204	0.326644	ko01200
Metabolism	Global and overview maps	Biosynthesis of secondary metabolites	1	2442	0.81485	0.888927	ko01110
Metabolism	Global and overview maps	Metabolic pathways	1	4523	0.973466	0.973466	ko01100
