# Supplementary material for: Molecular mechanisms of drought resistance using genome-wide association mapping in maize (Zea mays L.)
Source: BMC Plant Biol. 2023 Oct 6;23:468. doi: 10.1186/s12870-023-04489-0 (PMC10557160; doi:10.1186/s12870-023-04489-0)
Supplement: Supplementary file 10 — Additional file 10: Table S7. GO enrichment for 41 differentially expressed genes. [file 12870_2023_4489_MOESM10_ESM.xlsx]

## Sheet: Sheet1
Table S7 GO enrichment for 41 differentially expressed genes
GO ID	GO Term	Ontology	GeneRatio	BgRatio	Pvalue	FDR	Gene ID
GO:0097305	response to alcohol	BP	12	2208	2.28e-07	0.000168393	GRMZM2G088212;GRMZM2G089836;GRMZM2G109130;GRMZM2G143046;GRMZM2G144155;GRMZM2G169654;GRMZM2G177050;GRMZM2G347043;GRMZM2G445634;GRMZM2G459820;GRMZM5G838098;GRMZM5G872392
GO:0033993	response to lipid	BP	12	2501	8.63e-07	0.000319423	GRMZM2G088212;GRMZM2G089836;GRMZM2G109130;GRMZM2G143046;GRMZM2G144155;GRMZM2G169654;GRMZM2G177050;GRMZM2G347043;GRMZM2G445634;GRMZM2G459820;GRMZM5G838098;GRMZM5G872392
GO:0009737	response to abscisic acid	BP	10	1764	2.04e-06	0.000503252	GRMZM2G088212;GRMZM2G089836;GRMZM2G109130;GRMZM2G143046;GRMZM2G144155;GRMZM2G177050;GRMZM2G347043;GRMZM2G445634;GRMZM5G838098;GRMZM5G872392
GO:0071215	cellular response to abscisic acid stimulus	BP	7	896	1.17e-05	0.0021684	GRMZM2G089836;GRMZM2G143046;GRMZM2G177050;GRMZM2G347043;GRMZM2G445634;GRMZM5G838098;GRMZM5G872392
GO:1901700	response to oxygen-containing compound	BP	15	5478	2.75e-05	0.00407462	GRMZM2G050234;GRMZM2G053707;GRMZM2G088212;GRMZM2G089836;GRMZM2G109130;GRMZM2G143046;GRMZM2G144155;GRMZM2G169654;GRMZM2G177050;GRMZM2G347043;GRMZM2G445634;GRMZM2G459820;GRMZM2G480954;GRMZM5G838098;GRMZM5G872392
GO:0097306	cellular response to alcohol	BP	7	1066	3.57e-05	0.00439983	GRMZM2G089836;GRMZM2G143046;GRMZM2G177050;GRMZM2G347043;GRMZM2G445634;GRMZM5G838098;GRMZM5G872392
GO:0009719	response to endogenous stimulus	BP	14	5160	6.5e-05	0.00609231	GRMZM2G050234;GRMZM2G053707;GRMZM2G088212;GRMZM2G089836;GRMZM2G109130;GRMZM2G143046;GRMZM2G144155;GRMZM2G169654;GRMZM2G177050;GRMZM2G347043;GRMZM2G445634;GRMZM2G459820;GRMZM5G838098;GRMZM5G872392
GO:0009725	response to hormone	BP	13	4516	7.25e-05	0.00609231	GRMZM2G050234;GRMZM2G088212;GRMZM2G089836;GRMZM2G109130;GRMZM2G143046;GRMZM2G144155;GRMZM2G169654;GRMZM2G177050;GRMZM2G347043;GRMZM2G445634;GRMZM2G459820;GRMZM5G838098;GRMZM5G872392
GO:0009738	abscisic acid-activated signaling pathway	BP	6	815	7.41e-05	0.00609231	GRMZM2G089836;GRMZM2G143046;GRMZM2G177050;GRMZM2G347043;GRMZM2G445634;GRMZM5G838098
GO:0010033	response to organic substance	BP	16	6860	9.62e-05	0.00633227	GRMZM2G050234;GRMZM2G053707;GRMZM2G088212;GRMZM2G089836;GRMZM2G109130;GRMZM2G143046;GRMZM2G144155;GRMZM2G169654;GRMZM2G177050;GRMZM2G347043;GRMZM2G394027;GRMZM2G445634;GRMZM2G459820;GRMZM2G480954;GRMZM5G838098;GRMZM5G872392
GO:1901701	cellular response to oxygen-containing compound	BP	10	2758	9.9e-05	0.00633227	GRMZM2G050234;GRMZM2G088212;GRMZM2G089836;GRMZM2G143046;GRMZM2G177050;GRMZM2G347043;GRMZM2G445634;GRMZM2G480954;GRMZM5G838098;GRMZM5G872392
GO:0001101	response to acid chemical	BP	12	3998	0.000102685	0.00633227	GRMZM2G050234;GRMZM2G088212;GRMZM2G089836;GRMZM2G109130;GRMZM2G143046;GRMZM2G144155;GRMZM2G169654;GRMZM2G177050;GRMZM2G347043;GRMZM2G445634;GRMZM5G838098;GRMZM5G872392
GO:0071396	cellular response to lipid	BP	7	1338	0.000148114	0.00843108	GRMZM2G089836;GRMZM2G143046;GRMZM2G177050;GRMZM2G347043;GRMZM2G445634;GRMZM5G838098;GRMZM5G872392
GO:0048367	shoot system development	BP	10	2946	0.000170993	0.00903818	GRMZM2G144155;GRMZM2G167220;GRMZM2G169654;GRMZM2G347043;GRMZM2G445634;GRMZM2G480954;GRMZM5G827365;GRMZM5G838098;GRMZM5G872392;GRMZM5G897067
GO:0042538	hyperosmotic salinity response	BP	5	653	0.000262798	0.0129647	GRMZM2G143046;GRMZM2G177050;GRMZM2G347043;GRMZM2G445634;GRMZM5G838098
GO:2000022	regulation of jasmonic acid mediated signaling pathway	BP	2	28	0.000284607	0.0131631	GRMZM2G445634;GRMZM5G838098
GO:0071229	cellular response to acid chemical	BP	8	2075	0.000378324	0.0158485	GRMZM2G050234;GRMZM2G089836;GRMZM2G143046;GRMZM2G177050;GRMZM2G347043;GRMZM2G445634;GRMZM5G838098;GRMZM5G872392
GO:0032870	cellular response to hormone stimulus	BP	9	2646	0.000385503	0.0158485	GRMZM2G050234;GRMZM2G089836;GRMZM2G143046;GRMZM2G169654;GRMZM2G177050;GRMZM2G347043;GRMZM2G445634;GRMZM5G838098;GRMZM5G872392
GO:0006970	response to osmotic stress	BP	8	2099	0.000408655	0.015916	GRMZM2G089836;GRMZM2G143046;GRMZM2G144155;GRMZM2G177050;GRMZM2G347043;GRMZM2G445634;GRMZM5G838098;GRMZM5G872392
GO:0006972	hyperosmotic response	BP	5	744	0.000477148	0.016558	GRMZM2G143046;GRMZM2G177050;GRMZM2G347043;GRMZM2G445634;GRMZM5G838098
GO:0009723	response to ethylene	BP	6	1154	0.000484124	0.016558	GRMZM2G143046;GRMZM2G169654;GRMZM2G177050;GRMZM2G347043;GRMZM2G445634;GRMZM5G838098
GO:0009414	response to water deprivation	BP	6	1163	0.000504382	0.016558	GRMZM2G143046;GRMZM2G144155;GRMZM2G177050;GRMZM2G347043;GRMZM2G445634;GRMZM5G838098
GO:0042221	response to chemical	BP	18	9644	0.000514639	0.016558	GRMZM2G009368;GRMZM2G050234;GRMZM2G053707;GRMZM2G088212;GRMZM2G089836;GRMZM2G109130;GRMZM2G143046;GRMZM2G144155;GRMZM2G169654;GRMZM2G177050;GRMZM2G347043;GRMZM2G394027;GRMZM2G445634;GRMZM2G459820;GRMZM2G480954;GRMZM5G838098;GRMZM5G872392;GRMZM5G897067
GO:0009694	jasmonic acid metabolic process	BP	4	426	0.000537629	0.0165769	GRMZM2G167220;GRMZM2G177050;GRMZM2G445634;GRMZM5G838098
GO:0009415	response to water	BP	6	1227	0.000668297	0.0197816	GRMZM2G143046;GRMZM2G144155;GRMZM2G177050;GRMZM2G347043;GRMZM2G445634;GRMZM5G838098
GO:0071495	cellular response to endogenous stimulus	BP	9	2915	0.000780831	0.0222237	GRMZM2G050234;GRMZM2G089836;GRMZM2G143046;GRMZM2G169654;GRMZM2G177050;GRMZM2G347043;GRMZM2G445634;GRMZM5G838098;GRMZM5G872392
GO:0009409	response to cold	BP	6	1328	0.00100831	0.0270006	GRMZM2G088212;GRMZM2G143046;GRMZM2G144155;GRMZM2G445634;GRMZM2G480954;GRMZM5G838098
GO:0009753	response to jasmonic acid	BP	6	1334	0.00103206	0.0270006	GRMZM2G050234;GRMZM2G109130;GRMZM2G143046;GRMZM2G347043;GRMZM2G445634;GRMZM5G838098
GO:0071310	cellular response to organic substance	BP	10	3702	0.00106112	0.0270006	GRMZM2G050234;GRMZM2G089836;GRMZM2G143046;GRMZM2G169654;GRMZM2G177050;GRMZM2G347043;GRMZM2G445634;GRMZM2G480954;GRMZM5G838098;GRMZM5G872392
GO:0009555	pollen development	BP	5	895	0.00109462	0.0270006	GRMZM2G144155;GRMZM2G445634;GRMZM5G838098;GRMZM5G872392;GRMZM5G897067
GO:0009755	hormone-mediated signaling pathway	BP	8	2467	0.00118333	0.0282473	GRMZM2G050234;GRMZM2G089836;GRMZM2G143046;GRMZM2G169654;GRMZM2G177050;GRMZM2G347043;GRMZM2G445634;GRMZM5G838098
GO:0010035	response to inorganic substance	BP	9	3146	0.00134457	0.0310933	GRMZM2G088212;GRMZM2G089836;GRMZM2G143046;GRMZM2G144155;GRMZM2G169654;GRMZM2G177050;GRMZM2G347043;GRMZM2G445634;GRMZM5G838098
GO:0006950	response to stress	BP	19	11400	0.00141858	0.0318105	GRMZM2G009368;GRMZM2G019353;GRMZM2G031904;GRMZM2G050234;GRMZM2G053707;GRMZM2G078407;GRMZM2G088212;GRMZM2G089836;GRMZM2G109130;GRMZM2G143046;GRMZM2G144155;GRMZM2G169654;GRMZM2G177050;GRMZM2G347043;GRMZM2G370026;GRMZM2G445634;GRMZM2G480954
GO:0009651	response to salt stress	BP	7	1974	0.00151448	0.0329241	GRMZM2G089836;GRMZM2G143046;GRMZM2G144155;GRMZM2G177050;GRMZM2G347043;GRMZM2G445634;GRMZM5G838098
GO:0070887	cellular response to chemical stimulus	BP	11	4609	0.00155722	0.0329241	GRMZM2G050234;GRMZM2G088212;GRMZM2G089836;GRMZM2G143046;GRMZM2G169654;GRMZM2G177050;GRMZM2G347043;GRMZM2G445634;GRMZM2G480954;GRMZM5G838098;GRMZM5G872392
GO:0072330	monocarboxylic acid biosynthetic process	BP	6	1493	0.00183523	0.0377241	GRMZM2G050234;GRMZM2G109130;GRMZM2G177050;GRMZM2G445634;GRMZM2G459841;GRMZM5G838098
GO:0009695	jasmonic acid biosynthetic process	BP	3	287	0.00209635	0.0409205	GRMZM2G177050;GRMZM2G445634;GRMZM5G838098
GO:0048731	system development	BP	16	8923	0.00210132	0.0409205	GRMZM2G053707;GRMZM2G089836;GRMZM2G109130;GRMZM2G143046;GRMZM2G144155;GRMZM2G147685;GRMZM2G167220;GRMZM2G169654;GRMZM2G347043;GRMZM2G394027;GRMZM2G445634;GRMZM2G480954;GRMZM5G827365;GRMZM5G838098;GRMZM5G872392;GRMZM5G897067
GO:0065007	biological regulation	BP	30	24709	0.00249917	0.0474201	GRMZM2G009368;GRMZM2G019353;GRMZM2G031904;GRMZM2G050234;GRMZM2G053707;GRMZM2G059064;GRMZM2G061314;GRMZM2G078407;GRMZM2G086430;GRMZM2G088212;GRMZM2G089673;GRMZM2G089836;GRMZM2G143046;GRMZM2G144155;GRMZM2G147685;GRMZM2G167220;GRMZM2G169654
