# Supplementary material for: Molecular mechanisms of drought resistance using genome-wide association mapping in maize (Zea mays L.)
Source: BMC Plant Biol. 2023 Oct 6;23:468. doi: 10.1186/s12870-023-04489-0 (PMC10557160; doi:10.1186/s12870-023-04489-0)
Supplement: Supplementary file 11 — Additional file 11: Table S8. GO enrichment for 265 differentially expressed genes. [file 12870_2023_4489_MOESM11_ESM.xlsx]

## Sheet: Sheet1
Table S8 GO enrichment for 265 differentially expressed genes
GO ID	GO Term	Ontology	GeneRatio	BgRatio	Pvalue	FDR	Gene ID
GO:0044283	small molecule biosynthetic process	BP	27	3614	0.0018409	0.0494455	AC235544.1_FG006;GRMZM2G002699;GRMZM2G006578;GRMZM2G028812;GRMZM2G050234;GRMZM2G050570;GRMZM2G060583;GRMZM2G060723;GRMZM2G081915;GRMZM2G089836;GRMZM2G093092;GRMZM2G102878;GRMZM2G106921;GRMZM2G109130;GRMZM2G123204;GRMZM2G127857;GRMZM2G159047;GRMZM2G177050;GRMZM2G303135;GRMZM2G341460;GRMZM2G343437;GRMZM2G347056;GRMZM2G365961;GRMZM2G445602;GRMZM2G445634;GRMZM2G459841;GRMZM5G838098
GO:0044711	single-organism biosynthetic process	BP	44	6911	0.00165415	0.0451346	AC235544.1_FG006;GRMZM2G002699;GRMZM2G006578;GRMZM2G028812;GRMZM2G030821;GRMZM2G045979;GRMZM2G050234;GRMZM2G050570;GRMZM2G053707;GRMZM2G060583;GRMZM2G060659;GRMZM2G060723;GRMZM2G081915;GRMZM2G085513;GRMZM2G086210;GRMZM2G089836;GRMZM2G090432;GRMZM2G092190;GRMZM2G093092;GRMZM2G100732;GRMZM2G102878;GRMZM2G106921;GRMZM2G109130;GRMZM2G123204;GRMZM2G127857;GRMZM2G144744;GRMZM2G159047;GRMZM2G166738;GRMZ…
GO:0048581	negative regulation of post-embryonic development	BP	5	203	0.00160134	0.0443984	GRMZM2G038851;GRMZM2G144744;GRMZM2G169654;GRMZM2G341089;GRMZM2G439339
GO:0033554	cellular response to stress	BP	33	4699	0.00153774	0.0433341	GRMZM2G006578;GRMZM2G018820;GRMZM2G028685;GRMZM2G028812;GRMZM2G030821;GRMZM2G035579;GRMZM2G038851;GRMZM2G042347;GRMZM2G050234;GRMZM2G060723;GRMZM2G081915;GRMZM2G089836;GRMZM2G090432;GRMZM2G100732;GRMZM2G106881;GRMZM2G126261;GRMZM2G131988;GRMZM2G140355;GRMZM2G144028;GRMZM2G163550;GRMZM2G169654;GRMZM2G175728;GRMZM2G177050;GRMZM2G341089;GRMZM2G341460;GRMZM2G343437;GRMZM2G347043;GRMZM2G370162;GRMZM2G…
GO:0090567	reproductive shoot system development	BP	18	1974	0.00139797	0.0400519	AC212859.3_FG007;AC235544.1_FG006;GRMZM2G006578;GRMZM2G060723;GRMZM2G131476;GRMZM2G140355;GRMZM2G144744;GRMZM2G169654;GRMZM2G307588;GRMZM2G368658;GRMZM2G439339;GRMZM2G445602;GRMZM2G445634;GRMZM2G480954;GRMZM2G553379;GRMZM5G838098;GRMZM5G872392;GRMZM5G897067
GO:0045934	negative regulation of nucleobase-containing compound metabolic process	BP	14	1334	0.00134002	0.0390424	GRMZM2G006578;GRMZM2G026558;GRMZM2G038851;GRMZM2G055257;GRMZM2G091964;GRMZM2G094592;GRMZM2G131476;GRMZM2G169654;GRMZM2G341089;GRMZM2G343157;GRMZM2G361659;GRMZM2G445630;GRMZM2G445634;GRMZM5G838098
GO:0071215	cellular response to abscisic acid stimulus	BP	11	896	0.00131092	0.0388529	AC235544.1_FG006;GRMZM2G030821;GRMZM2G081915;GRMZM2G089836;GRMZM2G106921;GRMZM2G177050;GRMZM2G343437;GRMZM2G347043;GRMZM2G445634;GRMZM5G838098;GRMZM5G872392
GO:0009555	pollen development	BP	11	895	0.00129938	0.0388529	GRMZM2G002699;GRMZM2G028812;GRMZM2G055279;GRMZM2G091964;GRMZM2G166738;GRMZM2G179121;GRMZM2G445602;GRMZM2G445634;GRMZM5G838098;GRMZM5G872392;GRMZM5G897067
GO:0009908	flower development	BP	18	1940	0.0011522	0.0353683	AC212859.3_FG007;AC235544.1_FG006;GRMZM2G006578;GRMZM2G060723;GRMZM2G131476;GRMZM2G140355;GRMZM2G144744;GRMZM2G169654;GRMZM2G307588;GRMZM2G368658;GRMZM2G439339;GRMZM2G445602;GRMZM2G445634;GRMZM2G480954;GRMZM2G553379;GRMZM5G838098;GRMZM5G872392;GRMZM5G897067
GO:0048580	regulation of post-embryonic development	BP	12	1019	0.00113537	0.0353683	AC212859.3_FG007;AC235544.1_FG006;GRMZM2G006578;GRMZM2G038851;GRMZM2G081915;GRMZM2G140355;GRMZM2G144744;GRMZM2G169654;GRMZM2G341089;GRMZM2G368658;GRMZM2G439339;GRMZM2G480954
GO:0048367	shoot system development	BP	24	2946	0.00107476	0.0342133	AC212859.3_FG007;AC235544.1_FG006;GRMZM2G006578;GRMZM2G030821;GRMZM2G060723;GRMZM2G081915;GRMZM2G131476;GRMZM2G140355;GRMZM2G144744;GRMZM2G159047;GRMZM2G167220;GRMZM2G169654;GRMZM2G307588;GRMZM2G347043;GRMZM2G368658;GRMZM2G439339;GRMZM2G445602;GRMZM2G445634;GRMZM2G480954;GRMZM2G553379;GRMZM5G827365;GRMZM5G838098;GRMZM5G872392;GRMZM5G897067
GO:0044702	single organism reproductive process	BP	34	4787	0.00106004	0.0342133	AC212859.3_FG007;AC235544.1_FG006;GRMZM2G006578;GRMZM2G028812;GRMZM2G038851;GRMZM2G055279;GRMZM2G060659;GRMZM2G060723;GRMZM2G091964;GRMZM2G100732;GRMZM2G114033;GRMZM2G127857;GRMZM2G131476;GRMZM2G140355;GRMZM2G144744;GRMZM2G163550;GRMZM2G169654;GRMZM2G177050;GRMZM2G307588;GRMZM2G341089;GRMZM2G341460;GRMZM2G343437;GRMZM2G368658;GRMZM2G370162;GRMZM2G382557;GRMZM2G439339;GRMZM2G439422;GRMZM2G445602;G…
GO:0016925	protein sumoylation	BP	3	48	0.00104344	0.0342133	GRMZM2G038851;GRMZM2G341089;GRMZM2G439339
GO:1901576	organic substance biosynthetic process	BP	88	16450	0.000998478	0.0336546	AC233899.1_FG004;AC235544.1_FG006;GRMZM2G002699;GRMZM2G006578;GRMZM2G009598;GRMZM2G011998;GRMZM2G017145;GRMZM2G019430;GRMZM2G023638;GRMZM2G026558;GRMZM2G026926;GRMZM2G028812;GRMZM2G030821;GRMZM2G035579;GRMZM2G038835;GRMZM2G038851;GRMZM2G045678;GRMZM2G045979;GRMZM2G050234;GRMZM2G050570;GRMZM2G053707;GRMZM2G055257;GRMZM2G060583;GRMZM2G060659;GRMZM2G060723;GRMZM2G077147;GRMZM2G081915;GRMZM2G081953;G…
GO:0001101	response to acid chemical	BP	30	3998	0.000929605	0.0319598	AC235544.1_FG006;GRMZM2G006578;GRMZM2G030821;GRMZM2G038851;GRMZM2G050234;GRMZM2G060723;GRMZM2G077147;GRMZM2G081915;GRMZM2G089836;GRMZM2G106921;GRMZM2G109130;GRMZM2G127857;GRMZM2G140355;GRMZM2G144744;GRMZM2G159047;GRMZM2G163550;GRMZM2G169654;GRMZM2G177050;GRMZM2G303135;GRMZM2G341089;GRMZM2G341460;GRMZM2G343157;GRMZM2G343437;GRMZM2G347043;GRMZM2G370162;GRMZM2G432926;GRMZM2G439422;GRMZM2G445634;GRMZ…
GO:0016321	female meiosis chromosome segregation	BP	2	11	0.000909774	0.0319164	GRMZM2G038851;GRMZM2G341089
GO:0051253	negative regulation of RNA metabolic process	BP	13	1129	0.000870552	0.0311766	GRMZM2G006578;GRMZM2G026558;GRMZM2G038851;GRMZM2G055257;GRMZM2G091964;GRMZM2G094592;GRMZM2G131476;GRMZM2G169654;GRMZM2G341089;GRMZM2G343157;GRMZM2G445630;GRMZM2G445634;GRMZM5G838098
GO:0009953	dorsal/ventral pattern formation	BP	3	45	0.000863855	0.0311766	GRMZM2G038851;GRMZM2G114033;GRMZM2G341089
GO:0003714	transcription corepressor activity	MF	3	42	0.000713403	0.0307556	GRMZM2G343157;GRMZM2G445634;GRMZM5G838098
GO:0033993	response to lipid	BP	22	2501	0.00065517	0.0244834	AC235544.1_FG006;GRMZM2G030821;GRMZM2G038851;GRMZM2G077147;GRMZM2G081915;GRMZM2G089836;GRMZM2G106921;GRMZM2G109130;GRMZM2G127857;GRMZM2G140355;GRMZM2G144744;GRMZM2G169654;GRMZM2G177050;GRMZM2G341089;GRMZM2G341460;GRMZM2G343437;GRMZM2G347043;GRMZM2G432926;GRMZM2G445634;GRMZM2G459820;GRMZM5G838098;GRMZM5G872392
GO:0033145	positive regulation of intracellular steroid hormone receptor signaling pathway	BP	2	9	0.000598733	0.0228716	GRMZM2G038851;GRMZM2G341089
GO:0033235	positive regulation of protein sumoylation	BP	2	8	0.000466948	0.0182428	GRMZM2G038851;GRMZM2G341089
GO:0071229	cellular response to acid chemical	BP	20	2075	0.000376756	0.0150615	AC235544.1_FG006;GRMZM2G006578;GRMZM2G030821;GRMZM2G050234;GRMZM2G060723;GRMZM2G081915;GRMZM2G089836;GRMZM2G106921;GRMZM2G140355;GRMZM2G144744;GRMZM2G163550;GRMZM2G177050;GRMZM2G303135;GRMZM2G341460;GRMZM2G343157;GRMZM2G343437;GRMZM2G347043;GRMZM2G445634;GRMZM5G838098;GRMZM5G872392
GO:0009725	response to hormone	BP	34	4516	0.000374661	0.0150615	AC235544.1_FG006;GRMZM2G006578;GRMZM2G030821;GRMZM2G038851;GRMZM2G050234;GRMZM2G060723;GRMZM2G077147;GRMZM2G081915;GRMZM2G089836;GRMZM2G090432;GRMZM2G106921;GRMZM2G109130;GRMZM2G127857;GRMZM2G131476;GRMZM2G140355;GRMZM2G144744;GRMZM2G159047;GRMZM2G169654;GRMZM2G177050;GRMZM2G179121;GRMZM2G322672;GRMZM2G341089;GRMZM2G341460;GRMZM2G343157;GRMZM2G343437;GRMZM2G347043;GRMZM2G361659;GRMZM2G361993;GRMZ…
GO:0048542	lymph gland development	BP	2	7	0.000351165	0.0147232	GRMZM2G038851;GRMZM2G341089
GO:0097305	response to alcohol	BP	21	2208	0.000318543	0.0136894	AC235544.1_FG006;GRMZM2G030821;GRMZM2G038851;GRMZM2G077147;GRMZM2G081915;GRMZM2G089836;GRMZM2G106921;GRMZM2G109130;GRMZM2G127857;GRMZM2G140355;GRMZM2G144744;GRMZM2G169654;GRMZM2G177050;GRMZM2G341089;GRMZM2G343437;GRMZM2G347043;GRMZM2G432926;GRMZM2G445634;GRMZM2G459820;GRMZM5G838098;GRMZM5G872392
GO:0004629	phospholipase C activity	MF	3	31	0.000288824	0.014008	GRMZM2G009598;GRMZM2G018820;GRMZM2G108624
GO:0042221	response to chemical	BP	60	9644	0.000282046	0.0124317	AC212859.3_FG007;AC235544.1_FG006;GRMZM2G005233;GRMZM2G006578;GRMZM2G009368;GRMZM2G009598;GRMZM2G026926;GRMZM2G028812;GRMZM2G030821;GRMZM2G035579;GRMZM2G038851;GRMZM2G042347;GRMZM2G050234;GRMZM2G053707;GRMZM2G060659;GRMZM2G060723;GRMZM2G077147;GRMZM2G078279;GRMZM2G081915;GRMZM2G089836;GRMZM2G090432;GRMZM2G092190;GRMZM2G106881;GRMZM2G106921;GRMZM2G109130;GRMZM2G123204;GRMZM2G126261;GRMZM2G127857;G…
GO:0009743	response to carbohydrate	BP	18	1717	0.000279454	0.0124317	AC212859.3_FG007;AC235544.1_FG006;GRMZM2G005233;GRMZM2G006578;GRMZM2G028812;GRMZM2G053707;GRMZM2G060659;GRMZM2G060723;GRMZM2G081915;GRMZM2G127857;GRMZM2G144028;GRMZM2G169654;GRMZM2G347043;GRMZM2G369792;GRMZM2G445602;GRMZM2G445634;GRMZM2G480954;GRMZM5G838098
GO:1902679	negative regulation of RNA biosynthetic process	BP	13	994	0.000265423	0.0123314	GRMZM2G006578;GRMZM2G026558;GRMZM2G038851;GRMZM2G055257;GRMZM2G091964;GRMZM2G094592;GRMZM2G131476;GRMZM2G169654;GRMZM2G341089;GRMZM2G343157;GRMZM2G445630;GRMZM2G445634;GRMZM5G838098
GO:1903507	negative regulation of nucleic acid-templated transcription	BP	13	994	0.000265423	0.0123314	GRMZM2G006578;GRMZM2G026558;GRMZM2G038851;GRMZM2G055257;GRMZM2G091964;GRMZM2G094592;GRMZM2G131476;GRMZM2G169654;GRMZM2G341089;GRMZM2G343157;GRMZM2G445630;GRMZM2G445634;GRMZM5G838098
GO:0000009	alpha-1,6-mannosyltransferase activity	MF	2	6	0.000253563	0.014008	GRMZM2G092190;GRMZM2G419257
GO:0004376	glycolipid mannosyltransferase activity	MF	2	6	0.000253563	0.014008	GRMZM2G092190;GRMZM2G419257
GO:0035172	hemocyte proliferation	BP	2	6	0.000251515	0.0123314	GRMZM2G038851;GRMZM2G341089
GO:0035206	regulation of hemocyte proliferation	BP	2	6	0.000251515	0.0123314	GRMZM2G038851;GRMZM2G341089
GO:0045610	regulation of hemocyte differentiation	BP	2	6	0.000251515	0.0123314	GRMZM2G038851;GRMZM2G341089
GO:0009755	hormone-mediated signaling pathway	BP	23	2467	0.000215625	0.0115831	GRMZM2G006578;GRMZM2G030821;GRMZM2G038851;GRMZM2G050234;GRMZM2G060723;GRMZM2G081915;GRMZM2G089836;GRMZM2G106921;GRMZM2G131476;GRMZM2G140355;GRMZM2G144744;GRMZM2G169654;GRMZM2G177050;GRMZM2G179121;GRMZM2G322672;GRMZM2G341089;GRMZM2G341460;GRMZM2G343157;GRMZM2G343437;GRMZM2G347043;GRMZM2G439422;GRMZM2G445634;GRMZM5G838098
GO:0016053	organic acid biosynthetic process	BP	22	2295	0.000203454	0.0112819	AC235544.1_FG006;GRMZM2G006578;GRMZM2G028812;GRMZM2G050234;GRMZM2G050570;GRMZM2G060583;GRMZM2G060723;GRMZM2G081915;GRMZM2G102878;GRMZM2G106921;GRMZM2G109130;GRMZM2G127857;GRMZM2G159047;GRMZM2G177050;GRMZM2G341460;GRMZM2G343437;GRMZM2G347056;GRMZM2G365961;GRMZM2G445602;GRMZM2G445634;GRMZM2G459841;GRMZM5G838098
GO:0046394	carboxylic acid biosynthetic process	BP	22	2295	0.000203454	0.0112819	AC235544.1_FG006;GRMZM2G006578;GRMZM2G028812;GRMZM2G050234;GRMZM2G050570;GRMZM2G060583;GRMZM2G060723;GRMZM2G081915;GRMZM2G102878;GRMZM2G106921;GRMZM2G109130;GRMZM2G127857;GRMZM2G159047;GRMZM2G177050;GRMZM2G341460;GRMZM2G343437;GRMZM2G347056;GRMZM2G365961;GRMZM2G445602;GRMZM2G445634;GRMZM2G459841;GRMZM5G838098
GO:0043398	HLH domain binding	MF	2	5	0.000169504	0.0131535	GRMZM2G038851;GRMZM2G341089
GO:0035166	post-embryonic hemopoiesis	BP	2	5	0.000168134	0.00996626	GRMZM2G038851;GRMZM2G341089
GO:0051691	cellular oligosaccharide metabolic process	BP	2	5	0.000168134	0.00996626	GRMZM2G045979;GRMZM2G092190
GO:0071495	cellular response to endogenous stimulus	BP	26	2915	0.000162748	0.00996626	AC235544.1_FG006;GRMZM2G006578;GRMZM2G026926;GRMZM2G030821;GRMZM2G038851;GRMZM2G050234;GRMZM2G060723;GRMZM2G081915;GRMZM2G089836;GRMZM2G106921;GRMZM2G131476;GRMZM2G140355;GRMZM2G144744;GRMZM2G169654;GRMZM2G177050;GRMZM2G179121;GRMZM2G322672;GRMZM2G341089;GRMZM2G341460;GRMZM2G343157;GRMZM2G343437;GRMZM2G347043;GRMZM2G439422;GRMZM2G445634;GRMZM5G838098;GRMZM5G872392
GO:0072330	monocarboxylic acid biosynthetic process	BP	17	1493	0.000159709	0.00996626	GRMZM2G006578;GRMZM2G028812;GRMZM2G050234;GRMZM2G060583;GRMZM2G060723;GRMZM2G081915;GRMZM2G102878;GRMZM2G109130;GRMZM2G127857;GRMZM2G159047;GRMZM2G177050;GRMZM2G343437;GRMZM2G347056;GRMZM2G445602;GRMZM2G445634;GRMZM2G459841;GRMZM5G838098
GO:0071396	cellular response to lipid	BP	16	1338	0.000144683	0.00994843	AC235544.1_FG006;GRMZM2G030821;GRMZM2G038851;GRMZM2G081915;GRMZM2G089836;GRMZM2G106921;GRMZM2G140355;GRMZM2G144744;GRMZM2G177050;GRMZM2G341089;GRMZM2G341460;GRMZM2G343437;GRMZM2G347043;GRMZM2G445634;GRMZM5G838098;GRMZM5G872392
GO:0009737	response to abscisic acid	BP	19	1764	0.00013296	0.00952324	AC235544.1_FG006;GRMZM2G030821;GRMZM2G038851;GRMZM2G077147;GRMZM2G081915;GRMZM2G089836;GRMZM2G106921;GRMZM2G109130;GRMZM2G127857;GRMZM2G140355;GRMZM2G144744;GRMZM2G177050;GRMZM2G341089;GRMZM2G343437;GRMZM2G347043;GRMZM2G432926;GRMZM2G445634;GRMZM5G838098;GRMZM5G872392
GO:0004378	GDP-Man:Man1GlcNAc2-PP-Dol alpha-1,3-mannosyltransferase activity	MF	2	4	0.000101981	0.00989213	GRMZM2G092190;GRMZM2G419257
GO:0033164	glycolipid 6-alpha-mannosyltransferase activity	MF	2	4	0.000101981	0.00989213	GRMZM2G092190;GRMZM2G419257
GO:0007352	zygotic specification of dorsal/ventral axis	BP	2	4	0.000101155	0.00756024	GRMZM2G038851;GRMZM2G341089
GO:0008592	regulation of Toll signaling pathway	BP	2	4	0.000101155	0.00756024	GRMZM2G038851;GRMZM2G341089
GO:0035167	larval lymph gland hemopoiesis	BP	2	4	0.000101155	0.00756024	GRMZM2G038851;GRMZM2G341089
GO:0035168	larval lymph gland hemocyte differentiation	BP	2	4	0.000101155	0.00756024	GRMZM2G038851;GRMZM2G341089
GO:0035171	lamellocyte differentiation	BP	2	4	0.000101155	0.00756024	GRMZM2G038851;GRMZM2G341089
GO:0035203	regulation of lamellocyte differentiation	BP	2	4	0.000101155	0.00756024	GRMZM2G038851;GRMZM2G341089
GO:0035204	negative regulation of lamellocyte differentiation	BP	2	4	0.000101155	0.00756024	GRMZM2G038851;GRMZM2G341089
GO:0035207	negative regulation of hemocyte proliferation	BP	2	4	0.000101155	0.00756024	GRMZM2G038851;GRMZM2G341089
GO:0042387	plasmatocyte differentiation	BP	2	4	0.000101155	0.00756024	GRMZM2G038851;GRMZM2G341089
GO:0045611	negative regulation of hemocyte differentiation	BP	2	4	0.000101155	0.00756024	GRMZM2G038851;GRMZM2G341089
GO:0045613	regulation of plasmatocyte differentiation	BP	2	4	0.000101155	0.00756024	GRMZM2G038851;GRMZM2G341089
GO:0045614	negative regulation of plasmatocyte differentiation	BP	2	4	0.000101155	0.00756024	GRMZM2G038851;GRMZM2G341089
GO:0045751	negative regulation of Toll signaling pathway	BP	2	4	0.000101155	0.00756024	GRMZM2G038851;GRMZM2G341089
GO:0009950	dorsal/ventral axis specification	BP	3	22	0.000100514	0.00756024	GRMZM2G038851;GRMZM2G114033;GRMZM2G341089
GO:0032870	cellular response to hormone stimulus	BP	25	2646	9.03504e-05	0.00756024	AC235544.1_FG006;GRMZM2G006578;GRMZM2G030821;GRMZM2G038851;GRMZM2G050234;GRMZM2G060723;GRMZM2G081915;GRMZM2G089836;GRMZM2G106921;GRMZM2G131476;GRMZM2G140355;GRMZM2G144744;GRMZM2G169654;GRMZM2G177050;GRMZM2G179121;GRMZM2G322672;GRMZM2G341089;GRMZM2G341460;GRMZM2G343157;GRMZM2G343437;GRMZM2G347043;GRMZM2G439422;GRMZM2G445634;GRMZM5G838098;GRMZM5G872392
GO:0009719	response to endogenous stimulus	BP	40	5160	5.16177e-05	0.00756024	AC235544.1_FG006;GRMZM2G005233;GRMZM2G006578;GRMZM2G026926;GRMZM2G028812;GRMZM2G030821;GRMZM2G038851;GRMZM2G050234;GRMZM2G053707;GRMZM2G060723;GRMZM2G077147;GRMZM2G081915;GRMZM2G089836;GRMZM2G090432;GRMZM2G106921;GRMZM2G109130;GRMZM2G127857;GRMZM2G131476;GRMZM2G140355;GRMZM2G144028;GRMZM2G144744;GRMZM2G159047;GRMZM2G163550;GRMZM2G169654;GRMZM2G177050;GRMZM2G179121;GRMZM2G322672;GRMZM2G341089;GRMZ…
GO:0071310	cellular response to organic substance	BP	32	3702	4.6269e-05	0.00756024	AC212859.3_FG007;AC235544.1_FG006;GRMZM2G006578;GRMZM2G028812;GRMZM2G030821;GRMZM2G038851;GRMZM2G050234;GRMZM2G060723;GRMZM2G081915;GRMZM2G089836;GRMZM2G106881;GRMZM2G106921;GRMZM2G131476;GRMZM2G140355;GRMZM2G144744;GRMZM2G163550;GRMZM2G169654;GRMZM2G177050;GRMZM2G179121;GRMZM2G303135;GRMZM2G322672;GRMZM2G341089;GRMZM2G341460;GRMZM2G343157;GRMZM2G343437;GRMZM2G347043;GRMZM2G369792;GRMZM2G439422;G…
GO:0001071	nucleic acid binding transcription factor activity	MF	18	1435	3.07123e-05	0.00595819	AC233899.1_FG004;GRMZM2G006578;GRMZM2G006752;GRMZM2G009598;GRMZM2G026926;GRMZM2G091020;GRMZM2G091964;GRMZM2G109354;GRMZM2G131476;GRMZM2G140355;GRMZM2G169654;GRMZM2G180979;GRMZM2G307588;GRMZM2G322672;GRMZM2G361659;GRMZM2G370026;GRMZM2G553379;GRMZM5G825695
GO:0003700	transcription factor activity, sequence-specific DNA binding	MF	18	1435	3.07123e-05	0.00595819	AC233899.1_FG004;GRMZM2G006578;GRMZM2G006752;GRMZM2G009598;GRMZM2G026926;GRMZM2G091020;GRMZM2G091964;GRMZM2G109354;GRMZM2G131476;GRMZM2G140355;GRMZM2G169654;GRMZM2G180979;GRMZM2G307588;GRMZM2G322672;GRMZM2G361659;GRMZM2G370026;GRMZM2G553379;GRMZM5G825695
GO:1901701	cellular response to oxygen-containing compound	BP	27	2758	2.46504e-05	0.00706235	AC212859.3_FG007;AC235544.1_FG006;GRMZM2G006578;GRMZM2G030821;GRMZM2G042347;GRMZM2G050234;GRMZM2G060723;GRMZM2G081915;GRMZM2G089836;GRMZM2G106921;GRMZM2G126261;GRMZM2G140355;GRMZM2G144744;GRMZM2G163550;GRMZM2G175728;GRMZM2G177050;GRMZM2G303135;GRMZM2G341460;GRMZM2G343157;GRMZM2G343437;GRMZM2G347043;GRMZM2G369792;GRMZM2G439422;GRMZM2G445634;GRMZM2G480954;GRMZM5G838098;GRMZM5G872392
GO:0010033	response to organic substance	BP	50	6860	2.24002e-05	0.00706235	AC212859.3_FG007;AC235544.1_FG006;GRMZM2G005233;GRMZM2G006578;GRMZM2G009598;GRMZM2G026926;GRMZM2G028812;GRMZM2G030821;GRMZM2G038851;GRMZM2G050234;GRMZM2G053707;GRMZM2G060659;GRMZM2G060723;GRMZM2G077147;GRMZM2G078279;GRMZM2G081915;GRMZM2G089836;GRMZM2G090432;GRMZM2G106881;GRMZM2G106921;GRMZM2G109130;GRMZM2G127857;GRMZM2G131476;GRMZM2G140355;GRMZM2G144028;GRMZM2G144744;GRMZM2G159047;GRMZM2G163550;G…
GO:1901700	response to oxygen-containing compound	BP	44	5478	7.70724e-06	0.00331219	AC212859.3_FG007;AC235544.1_FG006;GRMZM2G005233;GRMZM2G006578;GRMZM2G028812;GRMZM2G030821;GRMZM2G038851;GRMZM2G042347;GRMZM2G050234;GRMZM2G053707;GRMZM2G060659;GRMZM2G060723;GRMZM2G077147;GRMZM2G081915;GRMZM2G089836;GRMZM2G090432;GRMZM2G106921;GRMZM2G109130;GRMZM2G126261;GRMZM2G127857;GRMZM2G140355;GRMZM2G144028;GRMZM2G144744;GRMZM2G159047;GRMZM2G163550;GRMZM2G169654;GRMZM2G175728;GRMZM2G177050;G…
GO:0033233	regulation of protein sumoylation	BP	3	9	5.70349e-06	0.0032681	GRMZM2G038851;GRMZM2G341089;GRMZM2G439339
GO:2000022	regulation of jasmonic acid mediated signaling pathway	BP	4	28	5.31263e-06	0.0032681	GRMZM2G060723;GRMZM2G343157;GRMZM2G445634;GRMZM5G838098
GO:0070887	cellular response to chemical stimulus	BP	40	4609	3.60944e-06	0.0032681	AC212859.3_FG007;AC235544.1_FG006;GRMZM2G006578;GRMZM2G026926;GRMZM2G028812;GRMZM2G030821;GRMZM2G035579;GRMZM2G038851;GRMZM2G042347;GRMZM2G050234;GRMZM2G060723;GRMZM2G081915;GRMZM2G089836;GRMZM2G090432;GRMZM2G106881;GRMZM2G106921;GRMZM2G123204;GRMZM2G126261;GRMZM2G131476;GRMZM2G140355;GRMZM2G144744;GRMZM2G159149;GRMZM2G163550;GRMZM2G169654;GRMZM2G175728;GRMZM2G177050;GRMZM2G179121;GRMZM2G303135;G…
